# Supplementary material for: Multi-Omics Characterization of Circular RNA-Encoded Novel Proteins Associated With Bladder Outlet Obstruction
Source: Front Cell Dev Biol. 2022 Jan 7;9:772534. doi: 10.3389/fcell.2021.772534 (PMC8777291; doi:10.3389/fcell.2021.772534)
Supplement: Supplementary file 1 [file Table2.XLSX]

## Sheet: Sheet1
Supplemental Table S2 Differentially expressional circRNAs coding protein in BOO group in comparison with the control group.
N	% Cov	% Cov (95)	Accession #	Name	Peptides(95%)	113:113	116:113	117:113	118:113	119:113	121:113	Sham_Aver	Boo_Aver	T_Aver	Boo vs Sham	P (BvS)
56	78.1	76.5	tr|Q5BJ93|Q5BJ93_RAT	Enolase 1, (Alpha) OS=Rattus norvegicus GN=Eno1 PE=2 SV=2	85	1	1.2359	2.208	2.9107	0.8551	2.466	1.11795	2.55935	1.66055	2.28932	0.0301022
300	81.7	70.7	sp|P10111|PPIA_RAT	Peptidyl-prolyl cis-trans isomerase A OS=Rattus norvegicus GN=Ppia PE=1 SV=2	58	1	0.7727	1.8535	2.4434	0.5916	1	0.88635	2.14845	0.7958	2.42393	0.028689
151	55.8	52.5	tr|Q5M7V3|Q5M7V3_RAT	LOC367586 protein OS=Rattus norvegicus GN=LOC367586 PE=2 SV=1	50	1	0.9462	2.6546	2.5351	0.133	0.1355	0.9731	2.59485	0.13425	2.66658	0.000814271
123	65.6	54.8	tr|M0R757|M0R757_RAT	Elongation factor 1-alpha OS=Rattus norvegicus GN=LOC100360413 PE=3 SV=1	49	1	2.0893	4.4055	4.8306	2.6792	7.7983	1.54465	4.61805	5.23875	2.98971	0.0171674
49	69	62.9	tr|A0A0H2UHM5|A0A0H2UHM5_RAT	Protein disulfide-isomerase OS=Rattus norvegicus GN=Pdia3 PE=1 SV=1	45	1	1.2474	3.281	3.8019	4.9204	9.0365	1.1237	3.54145	6.97845	3.1516	0.00696289
167	77.5	66.7	sp|P16617|PGK1_RAT	Phosphoglycerate kinase 1 OS=Rattus norvegicus GN=Pgk1 PE=1 SV=2	41	1	0.955	1.9231	2.1878	0.4285	1.9409	0.9775	2.05545	1.1847	2.10276	0.00757934
179	77.7	64.8	tr|B5DEN4|B5DEN4_RAT	L-lactate dehydrogenase OS=Rattus norvegicus GN=Ldha PE=1 SV=1	34	1	1.5136	2.9648	3.8371	2.704	6.2517	1.2568	3.40095	4.47785	2.70604	0.0257292
211	74.8	66.5	sp|P04905|GSTM1_RAT	Glutathione S-transferase Mu 1 OS=Rattus norvegicus GN=Gstm1 PE=1 SV=2	34	1	1.9588	3.9446	4.529	3.5318	3.4995	1.4794	4.2368	3.51565	2.86386	0.0195224
101	57.1	52.6	sp|Q5RKI0|WDR1_RAT	WD repeat-containing protein 1 OS=Rattus norvegicus GN=Wdr1 PE=1 SV=3	31	1	1.5704	2.729	2.8054	0.3698	1.3677	1.2852	2.7672	0.86875	2.15313	0.0178462
256	90.8	78.3	sp|P48500|TPIS_RAT	Triosephosphate isomerase OS=Rattus norvegicus GN=Tpi1 PE=1 SV=2	31	1	0.5754	2.1086	2.421	0.413	1.6749	0.7877	2.2648	1.04395	2.87521	0.015198
155	65.5	61.4	tr|Q5U362|Q5U362_RAT	Annexin OS=Rattus norvegicus GN=Anxa4 PE=1 SV=1	30	1	1.0093	2.7797	2.9923	1.6144	2.355	1.00465	2.886	1.9847	2.87264	0.00159166
556	77	73.3	sp|P11762|LEG1_RAT	Galectin-1 OS=Rattus norvegicus GN=Lgals1 PE=1 SV=2	28	1	1.1169	3.0479	3.281	1.7378	4.0551	1.05845	3.16445	2.89645	2.9897	0.00190556
1354	29.3	24.8	tr|Q569B4|Q569B4_RAT	Ighg protein OS=Rattus norvegicus GN=Ighg PE=1 SV=1	28	1	1.2823	3.342	3.4356	0.5649	0.5808	1.14115	3.3888	0.57285	2.96964	0.00217436
163	67	54.8	sp|P50399|GDIB_RAT	Rab GDP dissociation inhibitor beta OS=Rattus norvegicus GN=Gdi2 PE=1 SV=2	27	1	1.888	4.0179	3.5975	3.4674	6.368	1.444	3.8077	4.9177	2.63691	0.0202907
214	54.2	47.4	sp|P85968|6PGD_RAT	6-phosphogluconate dehydrogenase, decarboxylating OS=Rattus norvegicus GN=Pgd PE=1 SV=1	26	1	1.8197	2.6303	3.02	2.884	2.729	1.40985	2.82515	2.8065	2.00387	0.044631
260	48.7	45.3	tr|A0A0G2JXK5|A0A0G2JXK5_RAT	Serine protease inhibitor OS=Rattus norvegicus GN=LOC299282 PE=1 SV=1	25	1	0.9462	2.1878	2.8576	2.355	3.5975	0.9731	2.5227	2.97625	2.59244	0.0219673
392	62	54.9	tr|A0A0G2JSS8|A0A0G2JSS8_RAT	Peroxiredoxin 5, isoform CRA_c OS=Rattus norvegicus GN=Prdx5 PE=1 SV=1	25	1	0.3499	2.1677	2.421	1.2589	2.3121	0.67495	2.29435	1.7855	3.39929	0.0217034
587	81.4	60.7	sp|P02793|FRIL1_RAT	Ferritin light chain 1 OS=Rattus norvegicus GN=Ftl1 PE=1 SV=3	25	1	1.3305	4.4463	4.5709	1.2823	1.6144	1.16525	4.5086	1.44835	3.86921	0.00138929
282	57.7	48.8	sp|P41562|IDHC_RAT	Isocitrate dehydrogenase [NADP] cytoplasmic OS=Rattus norvegicus GN=Idh1 PE=1 SV=1	22	1	1.0568	2.8314	3.0479	1.7378	2.355	1.0284	2.93965	2.0464	2.85847	0.00170558
486	70.4	63.7	sp|Q00981|UCHL1_RAT	Ubiquitin carboxyl-terminal hydrolase isozyme L1 OS=Rattus norvegicus GN=Uchl1 PE=1 SV=2	21	1	1.0864	3.1623	3.4674	0.9462	2.6062	1.0432	3.31485	1.7762	3.17758	0.00241799
338	71.6	71.1	sp|P04041|GPX1_RAT	Glutathione peroxidase 1 OS=Rattus norvegicus GN=Gpx1 PE=1 SV=4	20	1	1.028	2.2491	2.421	0.7047	0.9036	1.014	2.33505	0.80415	2.30281	0.00215862
349	53.5	48.1	tr|Q6AYF8|Q6AYF8_RAT	RCG43931 OS=Rattus norvegicus GN=Serpinb9 PE=1 SV=1	18	1	0.8166	3.8726	2.7797	5.2481	6.4269	0.9083	3.32615	5.8375	3.66195	0.024356
599	56.6	47.8	tr|F1LTN6|F1LTN6_RAT	Uncharacterized protein OS=Rattus norvegicus PE=1 SV=2	18	1	1.0965	3.2509	3.7325	0.0667	0.5058	1.04825	3.4917	0.28625	3.33098	0.00497567
264	55.2	42.4	sp|Q9EQS0|TALDO_RAT	Transaldolase OS=Rattus norvegicus GN=Taldo1 PE=1 SV=2	16	1	1.0093	2.0324	2.1086	1.1376	2.355	1.00465	2.0705	1.7463	2.06092	0.000647151
451	58.1	51.1	sp|Q4FZU6|ANXA8_RAT	Annexin A8 OS=Rattus norvegicus GN=Anxa8 PE=1 SV=1	16	1	1.9231	6.7298	6.4269	11.272	10.5682	1.46155	6.57835	10.9201	4.50094	0.0044463
397	54.1	38.7	tr|G3V6C1|G3V6C1_RAT	RCG24055, isoform CRA_b OS=Rattus norvegicus GN=Serpinb5 PE=3 SV=3	15	1	0.4613	2.9923	2.1677	2.884	3.6308	0.73065	2.58	3.2574	3.5311	0.0320831
458	50.3	38.3	tr|A0A0G2K9A2|A0A0G2K9A2_RAT	Arp2/3 complex 34 kDa subunit OS=Rattus norvegicus GN=Arpc2 PE=1 SV=1	15	1	1.3428	2.6303	2.4889	2.355	2.704	1.1714	2.5596	2.5295	2.18508	0.00868744
560	61	61	sp|Q3T1J1|IF5A1_RAT	Eukaryotic translation initiation factor 5A-1 OS=Rattus norvegicus GN=Eif5a PE=1 SV=3	15	1	0.8017	1.7378	2.0701	0.9204	1.4997	0.90085	1.90395	1.21005	2.1135	0.017625
647	46	33.5	sp|Q794E4|HNRPF_RAT	Heterogeneous nuclear ribonucleoprotein F OS=Rattus norvegicus GN=Hnrnpf PE=1 SV=3	15	1	1.0471	2.3988	2.4889	3.0761	3.8371	1.02355	2.44385	3.4566	2.38762	0.000639273
433	66.8	63.1	sp|Q6MG61|CLIC1_RAT	Chloride intracellular channel protein 1 OS=Rattus norvegicus GN=Clic1 PE=1 SV=1	14	1	1.6596	3.4041	3.5645	7.1779	10.0925	1.3298	3.4843	8.6352	2.62017	0.0119652
477	32.3	26.6	sp|Q920A6|RISC_RAT	Retinoid-inducible serine carboxypeptidase OS=Rattus norvegicus GN=Scpep1 PE=2 SV=1	12	1	0.8091	2.5823	2.0512	5.9704	8.1658	0.90455	2.31675	7.0681	2.56122	0.0188424
872	37.9	28.7	tr|B1WC26|B1WC26_RAT	N-acetylneuraminate synthase OS=Rattus norvegicus GN=Nans PE=1 SV=1	12	1	1.1695	2.421	3.1623	3.4995	4.9204	1.08475	2.79165	4.20995	2.57354	0.0231033
955	24.9	24.9	tr|Q6AYV6|Q6AYV6_RAT	Ferritin (Fragment) OS=Rattus norvegicus GN=Fth1 PE=2 SV=1	11	1	1.1272	2.355	2.8054	1.2942	1.6749	1.0636	2.5802	1.48455	2.42591	0.011495
903	67.3	61.7	sp|Q9ESH6|GLRX1_RAT	Glutaredoxin-1 OS=Rattus norvegicus GN=Glrx PE=3 SV=3	10	1	0.5248	1.6904	1.556	2.1677	3.1623	0.7624	1.6232	2.665	2.12907	0.0366725
843	34.7	30.7	tr|D3ZUU6|D3ZUU6_RAT	C-type lectin domain family 3, member B OS=Rattus norvegicus GN=Clec3b PE=1 SV=1	9	1	0.597	4.0551	3.8371	3.9446	5.1051	0.7985	3.9461	4.52485	4.94189	0.00262783
848	60	51.4	sp|P11232|THIO_RAT	Thioredoxin OS=Rattus norvegicus GN=Txn PE=1 SV=2	9	1	1.3804	2.8314	2.5823	1.6749	0.8318	1.1902	2.70685	1.25335	2.27428	0.0108705
1001	75	64.4	sp|P20767|LAC2_RAT	Ig lambda-2 chain C region OS=Rattus norvegicus PE=4 SV=1	7	1	1.0568	3.342	3.1333	0.6138	1.0471	1.0284	3.23765	0.83045	3.14824	0.00119383
894	46.3	40.4	tr|D3ZHC4|D3ZHC4_RAT	Heme binding protein 2 (Predicted), isoform CRA_b OS=Rattus norvegicus GN=Hebp2 PE=1 SV=1	6	1	1.4191	2.3121	3.0479	3.1333	1.7865	1.20955	2.68	2.4599	2.2157	0.0369204
1492	40	40	tr|F1LXY6|F1LXY6_RAT	Uncharacterized protein OS=Rattus norvegicus PE=1 SV=2	4	1	1.1803	2.466	2.8054	1.3932	1.0568	1.09015	2.6357	1.225	2.41774	0.00755432
1665	28.8	28.8	tr|M0RBP7|M0RBP7_RAT	Uncharacterized protein OS=Rattus norvegicus PE=4 SV=1	4	1	0.955	2.421	2.2699	0.3802	0.631	0.9775	2.34545	0.5056	2.39944	0.00165214
1459	18.6	9.7	sp|Q6AY84|SCRN1_RAT	Secernin-1 OS=Rattus norvegicus GN=Scrn1 PE=1 SV=1	3	1	1.2706	3.1915	3.3113	3.2211	1.1066	1.1353	3.2514	2.16385	2.86391	0.00242691
1547	22.3	22.3	tr|Q6PDV1|Q6PDV1_RAT	Lysozyme OS=Rattus norvegicus GN=Lyz2 PE=2 SV=1	3	1	1.1272	2.3988	2.208	6.0813	7.4473	1.0636	2.3034	6.7643	2.16566	0.00422217
1814	21.1	11.8	sp|Q9QYU4|CRYM_RAT	Ketimine reductase mu-crystallin OS=Rattus norvegicus GN=Crym PE=1 SV=1	2	1	0.5058	3.6644	3.5975	4.3652	2.3335	0.7529	3.63095	3.34935	4.82262	0.00371149
2596	27	27	tr|A0A0G2K3L5|A0A0G2K3L5_RAT	Uncharacterized protein OS=Rattus norvegicus PE=4 SV=1	2	1	1.1588	2.7797	2.9376	0.4093	0.0667	1.0794	2.85865	0.238	2.64837	0.0019685
3207	4.2	1.2	tr|Q9QZF6|Q9QZF6_RAT	Osteoactivin OS=Rattus norvegicus GN=Gpnmb PE=2 SV=1	1	1	0.8318	3.767	3.1333	4.6559	5.0582	0.9159	3.45015	4.85705	3.76695	0.00816222
N	% Cov	% Cov (95)	Accession #	Name	Peptides(95%)	113:113	116:113	117:113	118:113	119:113	121:113	Sham_Aver	Boo_Aver	T_Aver	Boo vs Sham	P (BvS)
20	74.7	71.4	sp|P02454|CO1A1_RAT	Collagen alpha-1(I) chain OS=Rattus norvegicus GN=Col1a1 PE=1 SV=5	363	1	1.2134	0.4093	0.4365	0.1542	0.3251	1.1067	0.4229	0.23965	0.382127	0.0119309
15	60.4	50.1	tr|M0RBJ7|M0RBJ7_RAT	Complement C3 OS=Rattus norvegicus GN=C3 PE=1 SV=1	108	1	1.1803	0.5702	0.4207	1.1695	2.355	1.09015	0.49545	1.76225	0.454479	0.0183295
16	43.8	33.1	tr|Q6XD99|Q6XD99_RAT	Spectrin beta chain OS=Rattus norvegicus GN=Sptbn1 PE=2 SV=1	81	1	1.0864	0.5445	0.3873	0.2399	0.2512	1.0432	0.4659	0.24555	0.446607	0.0116483
43	46.9	40.8	sp|D4A702|SYNP2_RAT	Synaptopodin-2 OS=Rattus norvegicus GN=Synpo2 PE=1 SV=2	69	1	1.1695	0.5346	0.2312	0.1786	0.4446	1.08475	0.3829	0.3116	0.352985	0.0280914
303	21.7	13	tr|D3ZA84|D3ZA84_RAT	Talin 2 OS=Rattus norvegicus GN=Tln2 PE=1 SV=3	40	1	0.7379	0.4093	0.3981	0.9908	0.7178	0.86895	0.4037	0.8543	0.464584	0.035556
97	44.3	36.6	tr|Q5EBC0|Q5EBC0_RAT	Inter alpha-trypsin inhibitor, heavy chain 4 OS=Rattus norvegicus GN=Itih4 PE=1 SV=1	37	1	0.879	0.2884	0.1941	1.3552	1.9231	0.9395	0.24125	1.63915	0.256786	0.00592651
106	67.7	57.6	sp|Q6P6Q2|K2C5_RAT	Keratin, type II cytoskeletal 5 OS=Rattus norvegicus GN=Krt5 PE=1 SV=1	36	1	1.1803	0.5649	0.3631	4.0551	3.4995	1.09015	0.464	3.7773	0.42563	0.0218303
250	60	49.9	tr|Q496Z5|Q496Z5_RAT	Peripherin OS=Rattus norvegicus GN=Prph PE=2 SV=1	29	1	1.0666	0.2148	0.133	0.0685	0.0614	1.0333	0.1739	0.06495	0.168296	0.0018726
507	19.6	9.5	sp|Q9JI03|CO5A1_RAT	Collagen alpha-1(V) chain OS=Rattus norvegicus GN=Col5a1 PE=1 SV=1	29	1	0.8017	0.2582	0.2679	0.6368	0.5598	0.90085	0.26305	0.5983	0.292002	0.0116892
100	36.3	35.4	sp|Q5M7W5|MAP4_RAT	Microtubule-associated protein 4 OS=Rattus norvegicus GN=Map4 PE=1 SV=1	28	1	1.1272	0.5754	0.3221	1.5276	2.421	1.0636	0.44875	1.9743	0.421916	0.0246193
203	35.9	30.7	tr|D3ZAN3|D3ZAN3_RAT	Alpha glucosidase 2 alpha neutral subunit (Predicted) OS=Rattus norvegicus GN=Ganab PE=1 SV=1	25	1	1.2023	0.4406	0.1556	1.1912	1.3804	1.10115	0.2981	1.2858	0.270717	0.0221174
258	39.4	35.8	tr|Q5XI77|Q5XI77_RAT	Annexin OS=Rattus norvegicus GN=Anxa11 PE=1 SV=1	24	1	0.8872	0.2831	0.1393	0.5702	0.6138	0.9436	0.2112	0.592	0.223824	0.00760659
358	54.6	49.3	tr|A0A0G2JSP8|A0A0G2JSP8_RAT	Creatine kinase M-type OS=Rattus norvegicus GN=Ckm PE=1 SV=1	23	1	0.929	0.3873	0.4529	0.0673	0.0545	0.9645	0.4201	0.0609	0.435562	0.00389516
434	39.9	35.1	tr|D4A7U1|D4A7U1_RAT	Zyxin OS=Rattus norvegicus GN=Zyx PE=1 SV=1	21	1	1.1376	0.4742	0.2377	0.5754	1.1695	1.0688	0.35595	0.87245	0.333037	0.0174574
270	26.8	21.5	tr|Q4KM71|Q4KM71_RAT	Splicing factor proline/glutamine rich (Polypyrimidine tract binding protein associated) OS=Rattus norvegicus GN=Sfpq PE=2 SV=1	16	1	1.3552	0.631	0.4875	0.7798	1.3183	1.1776	0.55925	1.04905	0.474907	0.0420189
509	25.4	17.2	tr|D3ZJ32|D3ZJ32_RAT	Extended synaptotagmin 2 OS=Rattus norvegicus GN=Esyt2 PE=1 SV=3	14	1	1.2023	0.4875	0.2606	2.0893	0.7586	1.10115	0.37405	1.42395	0.33969	0.0205139
356	27.2	22.3	sp|O08629|TIF1B_RAT	Transcription intermediary factor 1-beta OS=Rattus norvegicus GN=Trim28 PE=1 SV=2	13	1	0.8954	0.5702	0.2831	1.2823	1.4322	0.9477	0.42665	1.35725	0.450195	0.038135
970	29.3	24.5	tr|Q5XIH1|Q5XIH1_RAT	Asporin OS=Rattus norvegicus GN=Aspn PE=1 SV=1	12	1	1.1169	0.4571	0.4325	0.3908	0.2679	1.05845	0.4448	0.32935	0.420237	0.00467086
750	19	15.2	tr|Q5XHX3|Q5XHX3_RAT	Enabled homolog (Drosophila) OS=Rattus norvegicus GN=Enah PE=1 SV=1	9	1	0.912	0.3281	0.1148	0.863	1.0765	0.956	0.22145	0.96975	0.231642	0.0118958
757	24.9	17.5	tr|F1LYQ4|F1LYQ4_RAT	Uncharacterized protein OS=Rattus norvegicus PE=4 SV=2	9	1	1.2474	0.5754	0.4656	0.3664	0.5702	1.1237	0.5205	0.4683	0.463202	0.0234154
1226	20.3	14.9	sp|P08934|KNG1_RAT	Kininogen-1 OS=Rattus norvegicus GN=Kng1 PE=2 SV=1	8	1	1.1169	0.4699	0.2992	5.8614	6.368	1.05845	0.38455	6.1147	0.363314	0.0113809
1658	16.6	7.3	tr|D3ZSY4|D3ZSY4_RAT	Eosinophil peroxidase OS=Rattus norvegicus GN=Epx PE=1 SV=1	6	1	1.0471	0.5649	0.4055	1.0666	1.0568	1.02355	0.4852	1.0617	0.474036	0.0115058
2213	21.1	12.2	sp|B5DFN2|SAHH2_RAT	S-adenosylhomocysteine hydrolase-like protein 1 OS=Rattus norvegicus GN=Ahcyl1 PE=1 SV=2	6	1	0.7447	0.4365	0.2312	0.6486	0.2992	0.87235	0.33385	0.4739	0.382702	0.0406957
1139	25.5	10.8	tr|G3V822|G3V822_RAT	Carboxylic ester hydrolase OS=Rattus norvegicus GN=Ces1d PE=1 SV=3	5	1	0.9638	0.3597	0.3981	0.1271	0.0417	0.9819	0.3789	0.0844	0.385885	0.000954675
1225	15.4	9.4	tr|D3ZPL1|D3ZPL1_RAT	Cleavage and polyadenylation specific factor 6, 68kDa (Predicted), isoform CRA_b OS=Rattus norvegicus GN=Cpsf6 PE=1 SV=2	5	1	1.2246	0.3311	0.3467	1.3428	1.3804	1.1123	0.3389	1.3616	0.304684	0.0102677
1232	51.1	27.8	sp|Q5PPN5|TPPP3_RAT	Tubulin polymerization-promoting protein family member 3 OS=Rattus norvegicus GN=Tppp3 PE=2 SV=1	5	1	1.0471	0.4325	0.5808	0.2754	0.3945	1.02355	0.50665	0.33495	0.494993	0.0109561
1388	16.6	16.6	sp|Q68FY1|NUP53_RAT	Nucleoporin NUP53 OS=Rattus norvegicus GN=Nup35 PE=1 SV=1	4	1	0.7178	0.3192	0.2208	0.6546	0.7516	0.8589	0.27	0.7031	0.314356	0.0293845
1458	7.9	2.9	tr|D3ZK14|D3ZK14_RAT	Tenascin N OS=Rattus norvegicus GN=Tnn PE=4 SV=2	4	1	0.7656	0.092	0.3802	1.9953	2.3121	0.8828	0.2361	2.1537	0.267444	0.0367565
1460	17.3	14.1	sp|P06907|MYP0_RAT	Myelin protein P0 OS=Rattus norvegicus GN=Mpz PE=1 SV=1	4	1	1.0093	0.1057	0.1259	0.1706	0.1542	1.00465	0.1158	0.1624	0.115264	7.82247e-05
1497	10.6	6.7	tr|G3V733|G3V733_RAT	Synapsin II, isoform CRA_a OS=Rattus norvegicus GN=Syn2 PE=1 SV=3	4	1	1.0093	0.3802	0.3311	0.4966	0.227	1.00465	0.35565	0.3618	0.354004	0.000739481
1569	4.5	2.4	tr|D3ZN95|D3ZN95_RAT	Host cell factor C1 OS=Rattus norvegicus GN=Hcfc1 PE=1 SV=1	4	1	0.8872	0.4656	0.2606	0.8954	0.7943	0.9436	0.3631	0.84485	0.384803	0.0191495
2232	8.7	3.1	sp|P06536|GCR_RAT	Glucocorticoid receptor OS=Rattus norvegicus GN=Nr3c1 PE=1 SV=2	3	1	0.6486	0.1019	0.0839	1.2359	0.6252	0.8243	0.0929	0.93055	0.112702	0.0266387
1728	50.9	24.6	sp|P02625|PRVA_RAT	Parvalbumin alpha OS=Rattus norvegicus GN=Pvalb PE=1 SV=2	2	1	0.6918	0.1459	0.2333	0.0738	0.0175	0.8459	0.1896	0.04565	0.22414	0.0273609
2172	14.1	5.5	sp|Q5M7W7|SYPM_RAT	Probable proline--tRNA ligase, mitochondrial OS=Rattus norvegicus GN=Pars2 PE=2 SV=1	2	1	0.9727	0.6026	0.2208	1.803	1.4723	0.98635	0.4117	1.63765	0.417397	0.0476632
2209	9	2.7	sp|Q3T1L0|A16A1_RAT	Aldehyde dehydrogenase family 16 member A1 OS=Rattus norvegicus GN=Aldh16a1 PE=2 SV=1	2	1	0.6427	0.2729	0.0738	1.2589	0.7943	0.82135	0.17335	1.0266	0.211055	0.0434156
2302	9.2	4.8	tr|A0A0H2UHP1|A0A0H2UHP1_RAT	Retinal dehydrogenase 1 OS=Rattus norvegicus GN=Aldh1a1 PE=1 SV=1	2	1	0.6546	0.2535	0.2466	0.2443	0.2208	0.8273	0.25005	0.23255	0.302248	0.0395342
2717	12.6	5.6	tr|Q5BJZ8|Q5BJZ8_RAT	Cno protein (Fragment) OS=Rattus norvegicus GN=Bloc1s4 PE=2 SV=1	1	1	1.028	0.4613	0.3342	1.7865	0.1542	1.014	0.39775	0.97035	0.392258	0.00548375
2866	7.5	7.5	sp|D3ZCL3|RU1C_RAT	U1 small nuclear ribonucleoprotein C OS=Rattus norvegicus GN=Snrpc PE=3 SV=1	1	1	1.1482	0.2466	0.4406	1.0666	1.2823	1.0741	0.3436	1.17445	0.319896	0.013402
3310	9.4	0	tr|B5DF57|B5DF57_RAT	Erythrocyte membrane protein band 4.2 OS=Rattus norvegicus GN=Epb42 PE=1 SV=1	0	1	1.1588	0.2911	0.1117	0.7311	0.0802	1.0794	0.2014	0.40565	0.186585	0.00905569
3384	7.3	0	RRRRRtr|A0A0B7FWM7|A0A0B7FWM7_THACB	REVERSED Cytochrome P450 4V2 OS=Rattus norvegicus GN=Cyp4v2 PE=2 SV=1 OS=Thanatephorus cucumeris (strain AG1-IB / isolate 7/3/14) GN=RSOLAG1IB_03861 PE=3 SV=1	0	1	0.9036	0.6026	0.3342	1.4859	1.1912	0.9518	0.4684	1.33855	0.49212	0.0385432
