# Supplementary material for: Multi-Omics Characterization of Circular RNA-Encoded Novel Proteins Associated With Bladder Outlet Obstruction
Source: Front Cell Dev Biol. 2022 Jan 7;9:772534. doi: 10.3389/fcell.2021.772534 (PMC8777291; doi:10.3389/fcell.2021.772534)
Supplement: Supplementary file 2 [file Table1.XLS]

## Sheet: sham-VS-BOO.DiffFilter(1.5倍，p 0
Supplemental Table S1 Differentially expressional circRNAs in BOO group in comparison with the control group.
circRNA_ID	geneID	sham-Expression	BOO-Expression	sham-TPM	BOO-TPM	log2 Ratio(BOO/sham)	Up-Down-Regulation(BOO/sham)	P-value	FDR
chr17:76245627|76265943	Upf2,	0	370	0.001	2270.51	21.115	Up	1.22e-118	1.3e-114
chr15:70098761|70139170	Diaph3,	0	47	0.001	288.416	18.138	Up	1.01e-15	1.36e-12
chr1:177521072|177569872	SNORA32,U6,SNORA36,SNORA17,U7,SNORA42,RNaseP_nuc,U4,5S_rRNA,SNORA21,SNORA24,U1,SNORA20,7SK,Metazoa_SRP,U2,SNORD116,LOC100360056,SNORA44,Tead1,	0	31	0.001	190.232	17.537	Up	1.27e-10	5.24e-08
chr15:70098761|70105489	Diaph3,	0	29	0.001	177.959	17.441	Up	5.52e-10	2.04e-07
chr14:37579854|37583161	U6,7SK,U1,5S_rRNA,SNORA19,SNORA17,U4,U2,SNORA70,SCARNA23,RNaseP_nuc,Fryl,	0	29	0.001	177.959	17.441	Up	5.52e-10	1.97e-07
chr8:127289436|127301219	Itga9,	0	28	0.001	171.822	17.391	Up	1.15e-09	3.85e-07
chr17:1482383|1483286	n/a	0	27	0.001	165.686	17.338	Up	2.39e-09	6.75e-07
chr5:172949060|172965700	Gnb1,	0	25	0.001	153.413	17.227	Up	1.04e-08	2.59e-06
chr10:71546978|71557193	Acaca,	0	25	0.001	153.413	17.227	Up	1.04e-08	2.53e-06
chr1:259434763|259437470	Sorbs1,	0	22	0.001	135.003	17.043	Up	9.38e-08	1.48e-05
chr6:22245083|22250986	Spast,	0	22	0.001	135.003	17.043	Up	9.38e-08	1.46e-05
chr8:73153281|73154072	Tln2,	0	22	0.001	135.003	17.043	Up	9.38e-08	1.44e-05
chr4:133205267|133215619	Gxylt2,	0	22	0.001	135.003	17.043	Up	9.38e-08	1.42e-05
chr4:58367537|58408977	7SK,U6,5S_rRNA,U7,SNORA17,SNORA48,U1,U4,Metazoa_SRP,SNORA3,SNORA44,U2,SNORA73,	0	21	0.001	128.867	16.976	Up	1.95e-07	2.68e-05
chr19:32236091|32247599	Smad1,	0	20	0.001	122.73	16.905	Up	4.07e-07	5.01e-05
chr4:58408730|58485447	AABR07060133.1,	0	20	0.001	122.73	16.905	Up	4.07e-07	4.95e-05
chr13:50102722|50103381	Atp2b4,	0	19	0.001	116.594	16.831	Up	8.48e-07	9.17e-05
chr7:142156362|142161766	Tfcp2,	0	18	0.001	110.457	16.753	Up	1.77e-06	0.000158897
chr16:23537111|23600154	U6,5S_rRNA,SNORA48,SNORA17,SNORA15,uc_338,7SK,U1,U4,RNaseP_nuc,SNORA70,Psd3,	0	18	0.001	110.457	16.753	Up	1.77e-06	0.000157572
chr12:43560726|43576734	U4,U6,SNORA17,5S_rRNA,7SK,SNORA70,Med13l,	0	18	0.001	110.457	16.753	Up	1.77e-06	0.00015627
chr7:70790920|70792642	R3hdm2,	0	18	0.001	110.457	16.753	Up	1.77e-06	0.000154989
chr11:79555990|79667277	Lpp,	0	17	0.001	104.321	16.671	Up	3.68e-06	0.000296108
chr19:22373973|22378076	Itfg1,	0	17	0.001	104.321	16.671	Up	3.68e-06	0.000293898
chr1:178953396|178955232	Rras2,	0	17	0.001	104.321	16.671	Up	3.68e-06	0.000291721
chr17:83375370|83420919	Plxdc2,	0	17	0.001	104.321	16.671	Up	3.68e-06	0.000289576
chr6:28041574|28084649	Dtnb,	0	17	0.001	104.321	16.671	Up	3.68e-06	0.000287463
chr3:33258928|33274314	U6,SNORA17,U1,U6atac,U2,SNORA48,U4,U7,SNORA40,7SK,Metazoa_SRP,	0	17	0.001	104.321	16.671	Up	3.68e-06	0.00028538
chr4:626662|642336	Rbm33,	0	17	0.001	104.321	16.671	Up	3.68e-06	0.000283327
chr8:22862817|22863273	Dock6,	0	17	0.001	104.321	16.671	Up	3.68e-06	0.000281303
chr4:115221467|115224878	Actg2,	0	17	0.001	104.321	16.671	Up	3.68e-06	0.000279308
chr1:259409812|259421082	Sorbs1,	0	16	0.001	98.184	16.583	Up	7.66e-06	0.00051265
chr5:8816844|8824029	Cspp1,	0	16	0.001	98.184	16.583	Up	7.66e-06	0.000509466
chr7:94743529|94746740	Taf2,	0	16	0.001	98.184	16.583	Up	7.66e-06	0.000506321
chr1:133407797|133451349	Mctp2,	0	16	0.001	98.184	16.583	Up	7.66e-06	0.000503215
chr4:96744220|96787475	Prdm5,	0	16	0.001	98.184	16.583	Up	7.66e-06	0.000500147
chr14:10792005|10800254	U6,7SK,U1,5S_rRNA,Lin54,	0	16	0.001	98.184	16.583	Up	7.66e-06	0.000497115
chr6:27575763|27582987	Hadhb,	0	16	0.001	98.184	16.583	Up	7.66e-06	0.000494121
chr14:60493132|60498309	Anapc4,	0	15	0.001	92.048	16.49	Up	1.6e-05	0.000829304
chr1:200147834|200149111	Mcmbp,	0	15	0.001	92.048	16.49	Up	1.6e-05	0.000825298
chr8:119425913|119437765	U6,SNORA17,7SK,5S_rRNA,SNORA2,U2,SNORD113,Lrrfip2,	0	15	0.001	92.048	16.49	Up	1.6e-05	0.00082133
chr15:70077466|70139170	Diaph3,	0	15	0.001	92.048	16.49	Up	1.6e-05	0.000817401
chr15:108384323|108404208	Ubac2,	0	15	0.001	92.048	16.49	Up	1.6e-05	0.000813508
chr5:154909100|154909491	Kdm1a,	0	15	0.001	92.048	16.49	Up	1.6e-05	0.000809653
chr9:26472855|26474523	SNORA44,U1,U6,U7,SNORA48,7SK,SNORA17,5S_rRNA,Metazoa_SRP,U2,U4,	0	15	0.001	92.048	16.49	Up	1.6e-05	0.000805834
chr4:182811463|182826795	Tmtc1,	0	15	0.001	92.048	16.49	Up	1.6e-05	0.00080205
chr10:783680|796770	Myh11,	0	15	0.001	92.048	16.49	Up	1.6e-05	0.000798302
chr20:46003858|46023669	Fig4,	0	15	0.001	92.048	16.49	Up	1.6e-05	0.000794589
chr7:47331320|47364118	Tmtc2,	0	15	0.001	92.048	16.49	Up	1.6e-05	0.000790911
chr8:118592743|118606356	Scap,	0	15	0.001	92.048	16.49	Up	1.6e-05	0.000787266
chr8:79643797|79648500	Dyx1c1,	0	15	0.001	92.048	16.49	Up	1.6e-05	0.000783655
chr1:265724152|265729099	RGD1564887,	0	15	0.001	92.048	16.49	Up	1.6e-05	0.000780076
chr6:109133414|109135212	Nek9,	0	15	0.001	92.048	16.49	Up	1.6e-05	0.00077653
chr1:42970702|42981490	SNORA32,U6,SNORA36,SNORA17,SNORA70,SNORA73,U7,SNORA42,RNaseP_nuc,SNORD23,U4,5S_rRNA,SNORA21,SNORA24,U1,SNORD88,	0	15	0.001	92.048	16.49	Up	1.6e-05	0.000773017
chr1:11971713|11972162	SNORA32,U6,SNORA36,SNORA17,SNORA70,SNORA73,U7,pRNA,	0	15	0.001	92.048	16.49	Up	1.6e-05	0.000769535
chr14:78199819|78204865	Evc2,	0	14	0.001	85.911	16.391	Up	3.32e-05	0.00144053
chr3:2030744|2037677	Ehmt1,	0	14	0.001	85.911	16.391	Up	3.32e-05	0.00143472
chr15:3293835|3401762	U6,7SK,Adk,	0	14	0.001	85.911	16.391	Up	3.32e-05	0.00142896
chr11:84383124|84575616	Yeats2,	0	14	0.001	85.911	16.391	Up	3.32e-05	0.00142325
chr3:150686708|150696569	Itch,	0	14	0.001	85.911	16.391	Up	3.32e-05	0.00141758
chr15:3233141|3401762	U6,7SK,Adk,	0	14	0.001	85.911	16.391	Up	3.32e-05	0.00141195
chr10:37172654|37178344	Sec24a,	0	14	0.001	85.911	16.391	Up	3.32e-05	0.00140637
chr4:115761104|115762821	7SK,U6,5S_rRNA,U7,SNORA17,U1,U4,SNORA3,SNORA44,U2,LOC100360260,SNORA36,SNORA25,Dysf,	0	14	0.001	85.911	16.391	Up	3.32e-05	0.00140083
chr9:26387180|26400073	SNORA44,U1,U6,U7,SNORA48,7SK,SNORA17,5S_rRNA,Metazoa_SRP,U2,U4,	0	14	0.001	85.911	16.391	Up	3.32e-05	0.00139534
chr8:109499034|109500002	U6,SNORA17,7SK,5S_rRNA,SNORA2,uc_338,SNORA70,U7,U2,SNORA61,SNORD113,Ppp2r3a,	0	14	0.001	85.911	16.391	Up	3.32e-05	0.00138989
chr2:165581749|165591112	Ift80,	0	14	0.001	85.911	16.391	Up	3.32e-05	0.00138448
chr6:108657223|108667698	Arel1,	0	14	0.001	85.911	16.391	Up	3.32e-05	0.00137912
chr3:139936201|139936987	U6,SNORA17,U1,U2,SNORA48,U4,7SK,Y_RNA,5S_rRNA,SNORA44,Rin2,	0	14	0.001	85.911	16.391	Up	3.32e-05	0.00137379
chr4:58372935|58420865	7SK,U6,5S_rRNA,U7,SNORA17,SNORA48,U1,U4,Metazoa_SRP,SNORA3,SNORA44,U2,SNORA73,	0	14	0.001	85.911	16.391	Up	3.32e-05	0.00136851
chr4:10687758|10694249	Ptpn12,	0	13	0.001	79.775	16.284	Up	6.92e-05	0.00242975
chr8:127233106|127238889	Golga4,	0	13	0.001	79.775	16.284	Up	6.92e-05	0.00242181
chr8:72825079|72828397	Tpm1,	0	13	0.001	79.775	16.284	Up	6.92e-05	0.00241392
chr10:1435860|1460698	Parn,	0	13	0.001	79.775	16.284	Up	6.92e-05	0.00240609
chr1:246472167|246476440	Glis3,	0	13	0.001	79.775	16.284	Up	6.92e-05	0.0023983
chr6:38617368|38619590	Nbas,	0	13	0.001	79.775	16.284	Up	6.92e-05	0.00239056
chr13:77029635|77051919	Rfwd2,	0	13	0.001	79.775	16.284	Up	6.92e-05	0.00238288
chr15:44460064|44462374	Dock5,	0	13	0.001	79.775	16.284	Up	6.92e-05	0.00237524
chr2:212420957|212429470	Vav3,	0	13	0.001	79.775	16.284	Up	6.92e-05	0.00236765
chr9:26636334|26644253	SNORA44,U1,U6,U7,SNORA48,7SK,SNORA17,5S_rRNA,Metazoa_SRP,U2,U4,Pkhd1,	0	13	0.001	79.775	16.284	Up	6.92e-05	0.00236011
chr5:117024727|117030956	7SK,SNORA17,Metazoa_SRP,SNORA40,U6,U4,SNORA2,U1,5S_rRNA,SNORA15,SNORA73,U2,SNORA44,5_8S_rRNA,SNORA70,Y_RNA,Tm2d1,	0	13	0.001	79.775	16.284	Up	6.92e-05	0.00235262
chr6:145431315|145439120	U6,	0	13	0.001	79.775	16.284	Up	6.92e-05	0.00234517
chr15:58184903|58194322	Nufip1,	0	13	0.001	79.775	16.284	Up	6.92e-05	0.00233777
chr8:68154048|68179784	Map2k5,	0	13	0.001	79.775	16.284	Up	6.92e-05	0.00233042
chr10:10837817|10841879	Mgrn1,	0	13	0.001	79.775	16.284	Up	6.92e-05	0.00232312
chr6:91954154|91961861	Sos2,	0	13	0.001	79.775	16.284	Up	6.92e-05	0.00231586
chr10:48695851|48705799	Ncor1,	0	13	0.001	79.775	16.284	Up	6.92e-05	0.00230864
chr2:226954949|226963787	Pde5a,	0	13	0.001	79.775	16.284	Up	6.92e-05	0.00230147
chr9:71957021|71960153	Pikfyve,	0	13	0.001	79.775	16.284	Up	6.92e-05	0.00229435
chr11:89316354|89341959	Prkdc,	0	12	0.001	73.638	16.168	Up	0.000144116	0.00400904
chr4:182569250|182570922	Ergic2,	0	12	0.001	73.638	16.168	Up	0.000144116	0.00399865
chr3:59670519|59680308	U6,SNORA17,U1,U6atac,U2,SNORA48,U4,U7,7SK,Metazoa_SRP,Y_RNA,RNaseP_nuc,5S_rRNA,SNORA42,Sp3,	0	12	0.001	73.638	16.168	Up	0.000144116	0.00398832
chr10:108569905|108573711	Rnf213,	0	12	0.001	73.638	16.168	Up	0.000144116	0.00397804
chr9:41362590|41364725	Plekhb2,	0	12	0.001	73.638	16.168	Up	0.000144116	0.00396782
chr10:805713|811636	Myh11,	0	12	0.001	73.638	16.168	Up	0.000144116	0.00395764
chr9:71920586|71955010	Pikfyve,	0	12	0.001	73.638	16.168	Up	0.000144116	0.00394752
chr6:75631445|75636983	Snx6,	0	12	0.001	73.638	16.168	Up	0.000144116	0.00393745
chr6:29316209|29400734	Klhl29,	0	12	0.001	73.638	16.168	Up	0.000144116	0.00392743
chr7:64953167|64965325	Irak3,	0	12	0.001	73.638	16.168	Up	0.000144116	0.00391746
chr17:90598577|90598956	Nid1,	0	12	0.001	73.638	16.168	Up	0.000144116	0.00390755
chr13:76952080|76971414	U6,SNORA17,7SK,5S_rRNA,SNORA36,SNORA70,U7,U1,Rfwd2,	0	12	0.001	73.638	16.168	Up	0.000144116	0.00389768
chr1:177651557|177654228	Tead1,	0	12	0.001	73.638	16.168	Up	0.000144116	0.00388786
chr5:128327978|128333841	7SK,SNORA17,U6,U4,U1,5S_rRNA,SNORA15,SNORA73,U2,SNORA44,SNORA70,Y_RNA,	0	12	0.001	73.638	16.168	Up	0.000144116	0.00387809
chr4:28494651|28514174	Ccdc132,	0	12	0.001	73.638	16.168	Up	0.000144116	0.00386837
chr9:42780403|42791956	Uggt1,	0	12	0.001	73.638	16.168	Up	0.000144116	0.0038587
chr20:47860620|47896656	Sobp,	0	12	0.001	73.638	16.168	Up	0.000144116	0.00384908
chr8:61701009|61703761	Ptpn9,	0	12	0.001	73.638	16.168	Up	0.000144116	0.0038395
chr13:51440790|51441145	Kdm5b,	0	12	0.001	73.638	16.168	Up	0.000144116	0.00382998
chr2:210781613|210822221	5S_rRNA,U6,SNORA24,SNORA17,U4,U1,7SK,SNORA15,U6atac,U7,U2,SNORA70,SNORA61,	0	12	0.001	73.638	16.168	Up	0.000144116	0.0038205
chr4:98031478|98033413	Serbp1,	0	12	0.001	73.638	16.168	Up	0.000144116	0.00381106
chr18:71790177|71809118	Ctif,	0	12	0.001	73.638	16.168	Up	0.000144116	0.00380168
chr18:63784568|63786264	U6,SNORA17,7SK,5S_rRNA,U1,U7,Dcp2,Y_RNA,U4,	0	12	0.001	73.638	16.168	Up	0.000144116	0.00379233
chr12:24285582|24285875	Hip1,	0	12	0.001	73.638	16.168	Up	0.000144116	0.00378304
chr3:156775155|156778136	U6,SNORA17,U1,U2,U4,7SK,5S_rRNA,	0	12	0.001	73.638	16.168	Up	0.000144116	0.00377379
chr3:13645148|13662380	Mapkap1,	0	12	0.001	73.638	16.168	Up	0.000144116	0.00376459
chr12:12259130|12272379	U4,U6,SNORA17,5S_rRNA,7SK,U1,SNORA67,Metazoa_SRP,SNORA70,Baiap2l1,	0	11	0.001	67.502	16.043	Up	0.00030016	0.00656064
chr10:95847283|95848214	Helz,	0	11	0.001	67.502	16.043	Up	0.00030016	0.00654728
chr15:18830076|18834543	Flnb,	0	11	0.001	67.502	16.043	Up	0.00030016	0.00653397
chr6:54570723|54585265	Snx13,	0	11	0.001	67.502	16.043	Up	0.00030016	0.00652072
chr20:26810885|26823720	Herc4,	0	11	0.001	67.502	16.043	Up	0.00030016	0.00650752
chr6:43317464|43325257	Asap2,	0	11	0.001	67.502	16.043	Up	0.00030016	0.00649437
chr1:167260358|167264009	Nup98,	0	11	0.001	67.502	16.043	Up	0.00030016	0.00648128
chr7:58266493|58273676	Rab21,	0	11	0.001	67.502	16.043	Up	0.00030016	0.00646824
chr14:15086543|15098055	U6,7SK,U1,5S_rRNA,SNORA19,SNORA17,U4,U2,Cnot6l,	0	11	0.001	67.502	16.043	Up	0.00030016	0.00645525
chr9:20838965|20849380	Cd2ap,	0	11	0.001	67.502	16.043	Up	0.00030016	0.00644231
chr7:29603869|29624094	Ano4,	0	11	0.001	67.502	16.043	Up	0.00030016	0.00642943
chr2:54902818|54903039	Ttc33,	0	11	0.001	67.502	16.043	Up	0.00030016	0.00641659
chr5:76692539|76693893	Ptbp3,	0	11	0.001	67.502	16.043	Up	0.00030016	0.00640381
chr1:185530394|185534675	Plekha7,	0	11	0.001	67.502	16.043	Up	0.00030016	0.00639108
chr18:79516977|79532387	Zfp236,	0	11	0.001	67.502	16.043	Up	0.00030016	0.0063784
chr4:57387152|57412758	Nrf1,	0	11	0.001	67.502	16.043	Up	0.00030016	0.00636577
chr2:94716330|94720889	Zbtb10,	0	11	0.001	67.502	16.043	Up	0.00030016	0.00635319
chr14:32855701|32869942	AABR07072389.1,	0	11	0.001	67.502	16.043	Up	0.00030016	0.00634066
chr10:95288570|95299099	Bptf,	0	11	0.001	67.502	16.043	Up	0.00030016	0.00632818
chr20:7799783|7806484	Def6,	0	11	0.001	67.502	16.043	Up	0.00030016	0.00631574
chr2:5636554|5697831	5_8S_rRNA,5S_rRNA,U6,SNORA24,SNORA17,U4,	0	11	0.001	67.502	16.043	Up	0.00030016	0.00630336
chr10:74343130|74346973	Gdpd1,	0	11	0.001	67.502	16.043	Up	0.00030016	0.00629102
chr18:69943105|69944476	Mapk4,	0	11	0.001	67.502	16.043	Up	0.00030016	0.00627874
chr11:7422272|7425355	Gbe1,	0	11	0.001	67.502	16.043	Up	0.00030016	0.0062665
chr2:219352904|219359862	Cdc14a,	0	10	0.001	61.365	15.905	Up	0.00062516	0.0110669
chr1:200121752|200124294	Mcmbp,	0	10	0.001	61.365	15.905	Up	0.00062516	0.0110486
chr8:117140355|117143566	Usp4,	0	10	0.001	61.365	15.905	Up	0.00062516	0.0110304
chr10:72175213|72177858	Ggnbp2,	0	10	0.001	61.365	15.905	Up	0.00062516	0.0110123
chr12:10497338|10534434	U4,U6,SNORA17,5S_rRNA,7SK,U1,SNORA67,Metazoa_SRP,	0	10	0.001	61.365	15.905	Up	0.00062516	0.0109942
chr1:206131433|206132501	SNORA32,U6,SNORA17,SNORA42,RNaseP_nuc,U4,5S_rRNA,SNORA24,U1,SNORA20,7SK,Metazoa_SRP,U2,SNORA44,Ears2,Adam12,	0	10	0.001	61.365	15.905	Up	0.00062516	0.0109762
chr7:11810724|11817191	Dot1l,	0	10	0.001	61.365	15.905	Up	0.00062516	0.0109582
chr2:30216416|30228352	Mccc2,	0	10	0.001	61.365	15.905	Up	0.00062516	0.0109403
chr14:108223333|108226144	Usp34,	0	10	0.001	61.365	15.905	Up	0.00062516	0.0109225
chr4:28474639|28478841	Ccdc132,	0	10	0.001	61.365	15.905	Up	0.00062516	0.0109047
chr19:22577347|22580028	Dnaja2,	0	10	0.001	61.365	15.905	Up	0.00062516	0.0108869
chr1:78808552|78808927	Dact3,	0	10	0.001	61.365	15.905	Up	0.00062516	0.0108693
chr4:27581590|27585352	Ankib1,	0	10	0.001	61.365	15.905	Up	0.00062516	0.0108516
chr13:103194816|103195972	Rab3gap2,	0	10	0.001	61.365	15.905	Up	0.00062516	0.0108341
chr1:200099950|200105174	Inpp5f,	0	10	0.001	61.365	15.905	Up	0.00062516	0.0108166
chr19:712472|716350	Ccdc79,	0	10	0.001	61.365	15.905	Up	0.00062516	0.0107991
chr10:74474100|74490078	Trim37,	0	10	0.001	61.365	15.905	Up	0.00062516	0.0107817
chr18:69755947|69761967	Me2,	0	10	0.001	61.365	15.905	Up	0.00062516	0.0107644
chr1:267378101|267381291	Slk,	0	10	0.001	61.365	15.905	Up	0.00062516	0.0107471
chr6:124625936|124629605	Rps6ka5,	0	10	0.001	61.365	15.905	Up	0.00062516	0.0107299
chr13:84148326|84168811	U6,SNORA17,7SK,5S_rRNA,SNORA36,SNORA70,U7,U1,SNORD24,Pou2f1,	0	10	0.001	61.365	15.905	Up	0.00062516	0.0107127
chr7:11719624|11722987	5_8S_rRNA,U6,SNORA79,7SK,SNORA17,Sppl2b,	0	10	0.001	61.365	15.905	Up	0.00062516	0.0106956
chr4:57539277|57561542	Ube2h,	0	10	0.001	61.365	15.905	Up	0.00062516	0.0106786
chr3:123299120|123320992	RGD1565616,	0	10	0.001	61.365	15.905	Up	0.00062516	0.0106616
chr6:60609626|60633969	Dock4,	0	10	0.001	61.365	15.905	Up	0.00062516	0.0106446
chr20:6232311|6241748	Stk38,	0	10	0.001	61.365	15.905	Up	0.00062516	0.0106277
chr5:129448885|129475869	Faf1,	0	10	0.001	61.365	15.905	Up	0.00062516	0.0106109
chr1:36329752|36343431	Srd5a1,	0	10	0.001	61.365	15.905	Up	0.00062516	0.0105941
chr16:2297907|2304875	Dennd6a,	0	10	0.001	61.365	15.905	Up	0.00062516	0.0105774
chr11:34612627|34621503	Ttc3,	0	10	0.001	61.365	15.905	Up	0.00062516	0.0105607
chr14:83166876|83183905	Depdc5,	0	10	0.001	61.365	15.905	Up	0.00062516	0.010544
chr8:29944044|29945357	Opcml,	0	10	0.001	61.365	15.905	Up	0.00062516	0.0105275
chr4:22238040|22247660	Abcb1a,	0	10	0.001	61.365	15.905	Up	0.00062516	0.0105109
chr9:9697792|9698936	Trip10,	0	10	0.001	61.365	15.905	Up	0.00062516	0.0104945
chr11:68722906|68730129	Adcy5,	0	10	0.001	61.365	15.905	Up	0.00062516	0.010478
chr5:153161836|153167117	Tmem57,	0	10	0.001	61.365	15.905	Up	0.00062516	0.0104617
chr15:3477640|3480697	Vcl,	0	10	0.001	61.365	15.905	Up	0.00062516	0.0104453
chr14:71864388|71866910	Fbxl5,	0	10	0.001	61.365	15.905	Up	0.00062516	0.0104291
chr17:66256154|66259819	Mtr,	0	10	0.001	61.365	15.905	Up	0.00062516	0.0104129
chr6:60292858|60302522	Zfp277,	0	10	0.001	61.365	15.905	Up	0.00062516	0.0103967
chr8:126333478|126390804	U6,SNORA17,7SK,5S_rRNA,SNORA2,SNORD113,	0	10	0.001	61.365	15.905	Up	0.00062516	0.0103806
chr3:12860437|12892860	Mvb12b,	0	10	0.001	61.365	15.905	Up	0.00062516	0.0103645
chr9:47026387|47029425	Il1r1,	0	10	0.001	61.365	15.905	Up	0.00062516	0.0103485
chr10:38617281|38633058	Hspa4,	0	10	0.001	61.365	15.905	Up	0.00062516	0.0103325
chr1:255706980|255728514	Cpeb3,	0	10	0.001	61.365	15.905	Up	0.00062516	0.0103166
chr7:74258330|74333519	5_8S_rRNA,U6,7SK,SNORA17,SNORA26,5S_rRNA,U1,U4,U6atac,U7,U2,SNORA24,SNORA48,SNORA44,	0	10	0.001	61.365	15.905	Up	0.00062516	0.0103007
chr5:150420111|150439961	7SK,SNORA17,U6,U4,U1,SNORA15,SNORA73,SNORA44,	0	10	0.001	61.365	15.905	Up	0.00062516	0.0102849
chr1:15488392|15514085	Map3k5,	0	10	0.001	61.365	15.905	Up	0.00062516	0.0102691
chr14:86040346|86043452	Dbnl,	0	10	0.001	61.365	15.905	Up	0.00062516	0.0102534
chr8:79234306|79267233	Rfx7,	0	9	0.001	55.229	15.753	Up	0.00130206	0.0183247
chr17:83502435|83539887	Plxdc2,	0	9	0.001	55.229	15.753	Up	0.00130206	0.0183006
chr1:204975105|204980121	SNORA32,U6,SNORA17,SNORA42,RNaseP_nuc,U4,5S_rRNA,SNORA24,U1,SNORA20,7SK,Metazoa_SRP,U2,SNORA44,Ears2,Zranb1,	0	9	0.001	55.229	15.753	Up	0.00130206	0.0182766
chr13:78875205|78884404	Dars2,	0	9	0.001	55.229	15.753	Up	0.00130206	0.0182527
chr3:156690910|156699465	Top1,	0	9	0.001	55.229	15.753	Up	0.00130206	0.0182288
chr13:97411093|97416469	U6,SNORA17,7SK,5S_rRNA,SNORA36,SNORA70,U7,U1,U5,	0	9	0.001	55.229	15.753	Up	0.00130206	0.018205
chr2:22038220|22039401	Fam151b,	0	9	0.001	55.229	15.753	Up	0.00130206	0.0181813
chr2:250730098|250736799	Sh3glb1,	0	9	0.001	55.229	15.753	Up	0.00130206	0.0181576
chr1:143107055|143109260	Pde8a,	0	9	0.001	55.229	15.753	Up	0.00130206	0.018134
chr1:192089780|192101454	Dctn5,	0	9	0.001	55.229	15.753	Up	0.00130206	0.0181105
chr7:24141263|24142736	5_8S_rRNA,U6,SNORA79,7SK,SNORA17,SNORA26,5S_rRNA,U1,U5,U4,Btbd11,	0	9	0.001	55.229	15.753	Up	0.00130206	0.018087
chr3:141250396|141270969	Xrn2,	0	9	0.001	55.229	15.753	Up	0.00130206	0.0180636
chr10:95054759|95074409	5S_rRNA,7SK,U6,SNORA70,SNORA42,SNORA19,SNORA48,SNORA67,U2,SNORA26,	0	9	0.001	55.229	15.753	Up	0.00130206	0.0180402
chr4:65875765|65897296	RGD1306271,	0	9	0.001	55.229	15.753	Up	0.00130206	0.0180169
chrX:38409898|38411232	Map7d2,	0	9	0.001	55.229	15.753	Up	0.00130206	0.0179936
chr12:52304643|52322132	SNORA70,	0	9	0.001	55.229	15.753	Up	0.00130206	0.0179704
chr4:179486718|179512482	Kras,	0	9	0.001	55.229	15.753	Up	0.00130206	0.0179473
chr12:44087177|44106499	Fbxw8,	0	9	0.001	55.229	15.753	Up	0.00130206	0.0179242
chr20:50676394|50699734	Hace1,	0	9	0.001	55.229	15.753	Up	0.00130206	0.0179012
chr7:134624149|134667817	Pphln1,	0	9	0.001	55.229	15.753	Up	0.00130206	0.0178783
chr4:96732007|96787475	7SK,U6,5S_rRNA,U7,SNORA17,SNORA48,U1,U4,Metazoa_SRP,SNORA3,SNORA44,U2,SNORA73,LOC100360260,LOC100362150,Prdm5,	0	9	0.001	55.229	15.753	Up	0.00130206	0.0178554
chr17:54205442|54206173	Kif5b,	0	9	0.001	55.229	15.753	Up	0.00130206	0.0178326
chr5:133410160|133413348	RGD1564942,	0	9	0.001	55.229	15.753	Up	0.00130206	0.0178098
chr15:70831996|70859193	U6,7SK,SNORA70,SNORA17,U1,U4,5S_rRNA,U2,	0	9	0.001	55.229	15.753	Up	0.00130206	0.0177871
chr2:57516420|57527096	Nipbl,	0	9	0.001	55.229	15.753	Up	0.00130206	0.0177644
chr20:5915287|5918280	Slc26a8,	0	9	0.001	55.229	15.753	Up	0.00130206	0.0177418
chr6:107607296|107614449	Dnal1,	0	9	0.001	55.229	15.753	Up	0.00130206	0.0177193
chr20:33385993|33426224	Dcbld1,	0	9	0.001	55.229	15.753	Up	0.00130206	0.0176968
chr14:2595787|2607696	Ccdc18,	0	9	0.001	55.229	15.753	Up	0.00130206	0.0176744
chr18:4186495|4246828	Osbpl1a,	0	9	0.001	55.229	15.753	Up	0.00130206	0.017652
chr12:40915010|40936857	Ptpn11,	0	9	0.001	55.229	15.753	Up	0.00130206	0.0176297
chr4:48874189|48928205	Tspan12,	0	9	0.001	55.229	15.753	Up	0.00130206	0.0176074
chr3:113386526|113392511	Pdia3,	0	9	0.001	55.229	15.753	Up	0.00130206	0.0175852
chr11:80967260|80981424	U6,SNORA17,7SK,5S_rRNA,U1,	0	9	0.001	55.229	15.753	Up	0.00130206	0.0175631
chr1:199529249|199529626	Itgam,	0	9	0.001	55.229	15.753	Up	0.00130206	0.017541
chr1:218535200|218537527	Mrpl21,	0	9	0.001	55.229	15.753	Up	0.00130206	0.0175189
chr16:23710906|23729219	Psd3,	0	9	0.001	55.229	15.753	Up	0.00130206	0.0174969
chr17:36398788|36400416	E2f3,	0	9	0.001	55.229	15.753	Up	0.00130206	0.017475
chr16:81993972|81995336	Atp11a,	0	9	0.001	55.229	15.753	Up	0.00130206	0.0174531
chr16:74203661|74212064	Ikbkb,	0	9	0.001	55.229	15.753	Up	0.00130206	0.0174313
chrX:35344847|35350474	RNaseP_nuc,U2,U6,SNORA42,Y_RNA,5S_rRNA,U1,SNORA26,SNORA70,7SK,U7,uc_338,SNORA17,U6atac,SNORA48,Rpl39,Scml2,	0	9	0.001	55.229	15.753	Up	0.00130206	0.0174096
chr9:1615264|1654630	Tbc1d5,	0	9	0.001	55.229	15.753	Up	0.00130206	0.0173879
chr5:138606008|138635666	Foxj3,	0	9	0.001	55.229	15.753	Up	0.00130206	0.0173662
chr8:109044546|109085119	Stag1,	0	9	0.001	55.229	15.753	Up	0.00130206	0.0173446
chr18:4257944|4265124	Osbpl1a,	0	9	0.001	55.229	15.753	Up	0.00130206	0.0173231
chr11:71177439|71179993	1700021K19Rik,	0	9	0.001	55.229	15.753	Up	0.00130206	0.0173016
chr7:2488969|2492669	Ptges3,	0	9	0.001	55.229	15.753	Up	0.00130206	0.0172801
chr6:21981543|21984543	Birc6,	0	9	0.001	55.229	15.753	Up	0.00130206	0.0172587
chr15:23792824|23830058	Samd4a,	0	9	0.001	55.229	15.753	Up	0.00130206	0.0172374
chr2:54921903|54938725	Ttc33,	0	9	0.001	55.229	15.753	Up	0.00130206	0.0172161
chr12:14488845|14491768	Sdk1,	0	9	0.001	55.229	15.753	Up	0.00130206	0.0171949
chr5:8560303|8569827	Cpa6,	0	9	0.001	55.229	15.753	Up	0.00130206	0.0171737
chr2:109951011|110047144	5_8S_rRNA,5S_rRNA,U6,SNORA24,SNORA17,U4,U1,7SK,SNORA32,SNORA15,LOC100909885,SNORA51,SNORA44,U6atac,Metazoa_SRP,U7,SNORA2,U2,	0	9	0.001	55.229	15.753	Up	0.00130206	0.0171526
chr16:1788646|1825330	Zmiz1,	0	9	0.001	55.229	15.753	Up	0.00130206	0.0171315
chr10:57299662|57301183	Camta2,	0	9	0.001	55.229	15.753	Up	0.00130206	0.0171105
chr6:26569866|26570939	Gtf3c2,	0	9	0.001	55.229	15.753	Up	0.00130206	0.0170895
chr5:167516581|167615430	Rere,	0	9	0.001	55.229	15.753	Up	0.00130206	0.0170686
chr2:22264781|22278155	Serinc5,	0	9	0.001	55.229	15.753	Up	0.00130206	0.0170478
chr3:43328861|43335393	Gpd2,	0	9	0.001	55.229	15.753	Up	0.00130206	0.0170269
chr12:38266516|38271591	Kntc1,	0	9	0.001	55.229	15.753	Up	0.00130206	0.0170062
chr15:82231869|82331705	Dach1,	0	9	0.001	55.229	15.753	Up	0.00130206	0.0169855
chr5:102680609|102680809	Bnc2,	0	9	0.001	55.229	15.753	Up	0.00130206	0.0169648
chr6:38745004|38751610	Nbas,	0	9	0.001	55.229	15.753	Up	0.00130206	0.0169442
chr10:81605735|81610405	Mbtd1,	0	9	0.001	55.229	15.753	Up	0.00130206	0.0169236
chr2:30290432|30293209	Bdp1,	0	9	0.001	55.229	15.753	Up	0.00130206	0.0169031
chr7:51450055|51453406	Ppp1r12a,	0	9	0.001	55.229	15.753	Up	0.00130206	0.0168826
chr5:77106304|77114674	7SK,SNORA17,Metazoa_SRP,SNORA40,U6,U4,SNORA2,U1,5S_rRNA,SNORA15,U7,SNORA73,SNORA19,U2,Snx30,	0	9	0.001	55.229	15.753	Up	0.00130206	0.0168622
chrX:10551117|10552184	Usp9x,	0	9	0.001	55.229	15.753	Up	0.00130206	0.0168419
chr8:59728960|59740765	Ube2q2,	0	8	0.001	49.092	15.583	Up	0.00271188	0.029397
chr14:115183821|115194383	Psme4,	0	8	0.001	49.092	15.583	Up	0.00271188	0.0293673
chr1:203313199|203382217	SNORA32,U6,SNORA17,SNORA42,RNaseP_nuc,U4,5S_rRNA,SNORA24,U1,SNORA20,7SK,Metazoa_SRP,U2,SNORA44,Ears2,	0	8	0.001	49.092	15.583	Up	0.00271188	0.0293376
chr5:129397855|129528945	7SK,SNORA17,U6,U4,U1,5S_rRNA,SNORA15,SNORA73,U2,SNORA44,SNORA70,Y_RNA,	0	8	0.001	49.092	15.583	Up	0.00271188	0.029308
chr8:50184432|50192272	Rnf214,	0	8	0.001	49.092	15.583	Up	0.00271188	0.0292785
chr19:55206441|55210281	Zc3h18,	0	8	0.001	49.092	15.583	Up	0.00271188	0.029249
chr6:22253283|22257363	Spast,	0	8	0.001	49.092	15.583	Up	0.00271188	0.0292196
chr1:116604549|116610544	Ube3a,	0	8	0.001	49.092	15.583	Up	0.00271188	0.0291902
chr1:217459831|217565160	Shank2,	0	8	0.001	49.092	15.583	Up	0.00271188	0.0291609
chr1:142262561|142265556	Blm,	0	8	0.001	49.092	15.583	Up	0.00271188	0.0291316
chr2:247553199|247661088	5S_rRNA,U6,SNORA17,U1,7SK,SNORA15,U7,	0	8	0.001	49.092	15.583	Up	0.00271188	0.0291024
chr8:6152357|6161740	Yap1,	0	8	0.001	49.092	15.583	Up	0.00271188	0.0290733
chr1:231457046|231498197	Tle4,	0	8	0.001	49.092	15.583	Up	0.00271188	0.0290442
chr3:161474539|161477887	Ncoa5,	0	8	0.001	49.092	15.583	Up	0.00271188	0.0290152
chr10:86051344|86064208	Fbxl20,	0	8	0.001	49.092	15.583	Up	0.00271188	0.0289863
chrX:143431017|143443355	Atp11c,	0	8	0.001	49.092	15.583	Up	0.00271188	0.0289574
chr8:107743134|107748271	Armc8,	0	8	0.001	49.092	15.583	Up	0.00271188	0.0289285
chr1:202000512|202004497	Acadsb,	0	8	0.001	49.092	15.583	Up	0.00271188	0.0288997
chr11:84521876|84522603	Parl,	0	8	0.001	49.092	15.583	Up	0.00271188	0.028871
chr10:55401067|55401427	5S_rRNA,U1,7SK,SNORA17,U7,U6,SNORA70,SNORA44,Metazoa_SRP,U4,SNORA42,SNORA19,SNORA48,SNORA67,Myh10,	0	8	0.001	49.092	15.583	Up	0.00271188	0.0288423
chr2:30650536|30659828	Rad17,	0	8	0.001	49.092	15.583	Up	0.00271188	0.0288137
chr16:62586233|62588350	Wrn,	0	8	0.001	49.092	15.583	Up	0.00271188	0.0287852
chr11:45492229|45497839	Tomm70a,	0	8	0.001	49.092	15.583	Up	0.00271188	0.0287567
chr11:25432866|25442758	Adamts5,	0	8	0.001	49.092	15.583	Up	0.00271188	0.0287282
chr1:166351174|166378796	Fchsd2,	0	8	0.001	49.092	15.583	Up	0.00271188	0.0286998
chr1:142000627|142003631	Sema4b,	0	8	0.001	49.092	15.583	Up	0.00271188	0.0286715
chr7:76806310|76809117	Ubr5,	0	8	0.001	49.092	15.583	Up	0.00271188	0.0286432
chr5:145154315|145160544	Zmym6,	0	8	0.001	49.092	15.583	Up	0.00271188	0.028615
chr2:50429795|50447779	Hcn1,	0	8	0.001	49.092	15.583	Up	0.00271188	0.0285868
chr13:93855970|93860744	U6,SNORA17,7SK,5S_rRNA,SNORA36,SNORA70,U7,U1,U5,Wdr64,	0	8	0.001	49.092	15.583	Up	0.00271188	0.0285587
chrX:14128276|14139273	RNaseP_nuc,U2,U6,SNORA42,Y_RNA,5S_rRNA,	0	8	0.001	49.092	15.583	Up	0.00271188	0.0285307
chr14:83657120|83664042	Rnf185,	0	8	0.001	49.092	15.583	Up	0.00271188	0.0285027
chr8:115451267|115478461	U6,SNORA17,7SK,5S_rRNA,SNORA2,uc_338,SNORA70,U7,U2,SNORA61,SNORD113,	0	8	0.001	49.092	15.583	Up	0.00271188	0.0284747
chr18:63585610|63587092	Seh1l,	0	8	0.001	49.092	15.583	Up	0.00271188	0.0284469
chr6:10937102|10938824	Ttc7a,	0	8	0.001	49.092	15.583	Up	0.00271188	0.028419
chr1:128501692|128513631	Lrrc28,	0	8	0.001	49.092	15.583	Up	0.00271188	0.0283912
chr3:123531041|123536521	Atrn,	0	8	0.001	49.092	15.583	Up	0.00271188	0.0283635
chr7:126276329|126283984	Atxn10,	0	8	0.001	49.092	15.583	Up	0.00271188	0.0283358
chr14:2602072|2610363	Ccdc18,	0	8	0.001	49.092	15.583	Up	0.00271188	0.0283082
chr8:72253258|72264049	U6,U4,SNORA17,7SK,U1,SNORA8,SNORA32,5S_rRNA,SNORA44,SNORA2,uc_338,SNORA70,U7,U2,SNORA61,SNORD113,Usp3,	0	8	0.001	49.092	15.583	Up	0.00271188	0.0282807
chr3:62483566|62490018	U6,SNORA17,U1,U6atac,U2,SNORA48,U4,U7,7SK,Metazoa_SRP,Y_RNA,RNaseP_nuc,5S_rRNA,SNORA42,	0	8	0.001	49.092	15.583	Up	0.00271188	0.0282531
chr4:83520914|83540525	Creb5,	0	8	0.001	49.092	15.583	Up	0.00271188	0.0282257
chr13:69016108|69031223	Fam129a,	0	8	0.001	49.092	15.583	Up	0.00271188	0.0281983
chr18:27440611|27441164	Cdc23,	0	8	0.001	49.092	15.583	Up	0.00271188	0.0281709
chr1:280175403|280184520	RGD1311558,	0	8	0.001	49.092	15.583	Up	0.00271188	0.0281436
chr15:51915280|51944899	Ppp3cc,	0	8	0.001	49.092	15.583	Up	0.00271188	0.0281164
chr15:106678682|106678912	Stk24,	0	8	0.001	49.092	15.583	Up	0.00271188	0.0280892
chr5:126946576|126949649	Yipf1,	0	8	0.001	49.092	15.583	Up	0.00271188	0.0280621
chr18:63426190|63427803	Ptpn2,	0	8	0.001	49.092	15.583	Up	0.00271188	0.028035
chrX:37958484|37983852	Sh3kbp1,	0	8	0.001	49.092	15.583	Up	0.00271188	0.0280079
chr16:8396763|8400882	Parg,	0	8	0.001	49.092	15.583	Up	0.00271188	0.027981
chr1:255608045|255612190	Btaf1,	0	8	0.001	49.092	15.583	Up	0.00271188	0.027954
chr6:27491726|27496530	Ept1,	0	8	0.001	49.092	15.583	Up	0.00271188	0.0279271
chr13:105693583|105694293	Gpatch2,	0	8	0.001	49.092	15.583	Up	0.00271188	0.0279003
chr8:95867337|95885892	U6,SNORA17,7SK,U1,5S_rRNA,SNORA44,SNORA2,uc_338,SNORA70,U7,U2,SNORA61,SNORD113,	0	8	0.001	49.092	15.583	Up	0.00271188	0.0278735
chr19:31915226|31923633	Otud4,	0	8	0.001	49.092	15.583	Up	0.00271188	0.0278468
chr2:33895499|33897032	Erbb2ip,	0	8	0.001	49.092	15.583	Up	0.00271188	0.0278201
chr6:21796913|21843618	Ttc27,	0	8	0.001	49.092	15.583	Up	0.00271188	0.0277935
chr1:219018599|219025170	Suv420h1,	0	8	0.001	49.092	15.583	Up	0.00271188	0.027767
chr3:113308254|113308633	Ppip5k1,	0	8	0.001	49.092	15.583	Up	0.00271188	0.0277404
chr6:8049172|8051137	Lrpprc,	0	8	0.001	49.092	15.583	Up	0.00271188	0.027714
chr3:159429626|159431410	Mybl2,	0	8	0.001	49.092	15.583	Up	0.00271188	0.0276875
chr6:51151477|51155100	Cog5,	0	8	0.001	49.092	15.583	Up	0.00271188	0.0276612
chr10:38628448|38633058	Hspa4,	0	8	0.001	49.092	15.583	Up	0.00271188	0.0276349
chr10:6844035|6858582	RGD1309748,	0	8	0.001	49.092	15.583	Up	0.00271188	0.0276086
chrX:46701679|46754070	RNaseP_nuc,U2,U6,SNORA42,Y_RNA,5S_rRNA,U1,SNORA26,SNORA70,7SK,U7,uc_338,SNORA17,U6atac,SNORA48,Rpl39,SNORA43,	0	8	0.001	49.092	15.583	Up	0.00271188	0.0275824
chr1:221155735|221156887	SNORA32,U6,SNORA17,SNORA42,RNaseP_nuc,U4,5S_rRNA,SNORA24,U1,SNORA20,7SK,U2,SNORA44,Ears2,SNORA51,SNORA19,	0	8	0.001	49.092	15.583	Up	0.00271188	0.0275562
chr5:154926879|154930948	Kdm1a,	0	8	0.001	49.092	15.583	Up	0.00271188	0.0275301
chr14:104937947|104946182	Aftph,	0	8	0.001	49.092	15.583	Up	0.00271188	0.027504
chr1:128501692|128526855	Lrrc28,	0	8	0.001	49.092	15.583	Up	0.00271188	0.027478
chr10:17605287|17609971	Fbxw11,	0	8	0.001	49.092	15.583	Up	0.00271188	0.027452
chr1:162498952|162500639	Ints4,	0	8	0.001	49.092	15.583	Up	0.00271188	0.0274261
chr1:277375162|277383623	Nhlrc2,	0	8	0.001	49.092	15.583	Up	0.00271188	0.0274002
chr2:237814781|237851960	Tbck,	0	8	0.001	49.092	15.583	Up	0.00271188	0.0273744
chr17:27593510|27598021	Rreb1,	0	8	0.001	49.092	15.583	Up	0.00271188	0.0273486
chr2:258828082|258829950	Adgrl2,	0	8	0.001	49.092	15.583	Up	0.00271188	0.0273229
chr8:113996966|114007894	Atp2c1,	0	8	0.001	49.092	15.583	Up	0.00271188	0.0272972
chr1:128526649|128576607	Lrrc28,	0	8	0.001	49.092	15.583	Up	0.00271188	0.0272716
chr9:52042693|52043731	Col3a1,	0	7	0.001	42.956	15.391	Up	0.00564822	0.0435824
chr7:104734489|104748119	Asap1,	0	7	0.001	42.956	15.391	Up	0.00564822	0.0435511
chr1:273952429|273957427	Add3,	0	7	0.001	42.956	15.391	Up	0.00564822	0.0435197
chr18:15195622|15198991	Rnf125,	0	7	0.001	42.956	15.391	Up	0.00564822	0.0434885
chr6:49182113|49218570	Sntg2,	0	7	0.001	42.956	15.391	Up	0.00564822	0.0434572
chr8:13866655|13868995	Taf1d,	0	7	0.001	42.956	15.391	Up	0.00564822	0.043426
chr5:159345113|159350903	Padi1,	0	7	0.001	42.956	15.391	Up	0.00564822	0.0433949
chr10:67705142|67711884	Rhbdl3,	0	7	0.001	42.956	15.391	Up	0.00564822	0.0433638
chrX:135949087|136050917	Enox2,	0	7	0.001	42.956	15.391	Up	0.00564822	0.0433327
chr8:113866092|113882093	Nek11,	0	7	0.001	42.956	15.391	Up	0.00564822	0.0433017
chr18:48885346|48888677	Csnk1g3,	0	7	0.001	42.956	15.391	Up	0.00564822	0.0432707
chr8:68203389|68250159	Map2k5,	0	7	0.001	42.956	15.391	Up	0.00564822	0.0432398
chr17:90409044|90410131	Lyst,	0	7	0.001	42.956	15.391	Up	0.00564822	0.0432089
chr1:260498142|260507970	Tm9sf3,	0	7	0.001	42.956	15.391	Up	0.00564822	0.043178
chr19:33010738|33065300	Ces2a,U6,5S_rRNA,SNORA17,7SK,U4,U1,SNORA19,Slc10a7,	0	7	0.001	42.956	15.391	Up	0.00564822	0.0431472
chr6:43352675|43360187	Itgb1bp1,	0	7	0.001	42.956	15.391	Up	0.00564822	0.0431165
chr3:113846735|113851135	Casc4,	0	7	0.001	42.956	15.391	Up	0.00564822	0.0430858
chrX:10406997|10409854	Ddx3x,	0	7	0.001	42.956	15.391	Up	0.00564822	0.0430551
chr15:44502751|44506116	Dock5,	0	7	0.001	42.956	15.391	Up	0.00564822	0.0430245
chr11:57955724|57965693	Pvrl3,	0	7	0.001	42.956	15.391	Up	0.00564822	0.0429939
chr7:127178724|127189320	Tbc1d22a,	0	7	0.001	42.956	15.391	Up	0.00564822	0.0429634
chr2:238543065|238557790	Ppa2,	0	7	0.001	42.956	15.391	Up	0.00564822	0.0429329
chr12:19016337|19030211	Vamp7,	0	7	0.001	42.956	15.391	Up	0.00564822	0.0429024
chrX:24915725|24932969	Wwc3,	0	7	0.001	42.956	15.391	Up	0.00564822	0.042872
chr10:30992209|30993573	Clint1,	0	7	0.001	42.956	15.391	Up	0.00564822	0.0428417
chr6:74181163|74325995	U2,U6,7SK,U1,U4,SNORA17,5S_rRNA,Eif3h,SNORD113,SNORA48,SNORA73,	0	7	0.001	42.956	15.391	Up	0.00564822	0.0428113
chr3:119658289|119659016	Snrnp200,	0	7	0.001	42.956	15.391	Up	0.00564822	0.0427811
chr14:79407476|79420077	Tbc1d14,	0	7	0.001	42.956	15.391	Up	0.00564822	0.0427508
chr1:126819845|126824250	Pcsk6,	0	7	0.001	42.956	15.391	Up	0.00564822	0.0427206
chrX:99728011|99852337	U2,U6,SNORA42,Y_RNA,5S_rRNA,SNORA26,SNORA70,7SK,U7,uc_338,SNORA17,U6atac,SNORA48,Rpl39,	0	7	0.001	42.956	15.391	Up	0.00564822	0.0426905
chr2:185698348|185763985	Lrba,	0	7	0.001	42.956	15.391	Up	0.00564822	0.0426604
chr17:10360786|10361583	Tspan17,	0	7	0.001	42.956	15.391	Up	0.00564822	0.0426303
chr7:70956016|70956357	Stat6,	0	7	0.001	42.956	15.391	Up	0.00564822	0.0426003
chr4:50114833|50117606	Ptprz1,	0	7	0.001	42.956	15.391	Up	0.00564822	0.0425703
chr8:60814789|60817064	Tspan3,	0	7	0.001	42.956	15.391	Up	0.00564822	0.0425404
chr2:24059050|24073884	Ap3b1,	0	7	0.001	42.956	15.391	Up	0.00564822	0.0425105
chr12:37621044|37627179	Sbno1,	0	7	0.001	42.956	15.391	Up	0.00564822	0.0424806
chr4:15859003|15915406	Cacna2d1,	0	7	0.001	42.956	15.391	Up	0.00564822	0.0424508
chr20:152961|183799	7SK,	0	7	0.001	42.956	15.391	Up	0.00564822	0.0424211
chr5:148868269|148870792	Pum1,	0	7	0.001	42.956	15.391	Up	0.00564822	0.0423913
chr15:70039432|70139170	Diaph3,	0	7	0.001	42.956	15.391	Up	0.00564822	0.0423617
chr1:266851021|266852430	Taf5,	0	7	0.001	42.956	15.391	Up	0.00564822	0.042332
chr9:38023561|38026586	Dst,	0	7	0.001	42.956	15.391	Up	0.00564822	0.0423024
chr8:4632350|4651842	Pdgfd,	0	7	0.001	42.956	15.391	Up	0.00564822	0.0422728
chr12:14689166|14690738	U4,U6,SNORA17,5S_rRNA,7SK,U1,SNORA67,Metazoa_SRP,SNORA70,Sdk1,	0	7	0.001	42.956	15.391	Up	0.00564822	0.0422433
chr12:25430459|25442777	Gtf2i,	0	7	0.001	42.956	15.391	Up	0.00564822	0.0422138
chr8:94283953|94314085	U6,SNORA17,7SK,U1,5S_rRNA,SNORA44,SNORA2,uc_338,SNORA70,U7,U2,SNORA61,SNORD113,Me1,	0	7	0.001	42.956	15.391	Up	0.00564822	0.0421844
chr1:126963213|126971819	LOC100364748,	0	7	0.001	42.956	15.391	Up	0.00564822	0.042155
chr9:119805160|119807029	Smchd1,	0	7	0.001	42.956	15.391	Up	0.00564822	0.0421257
chr18:48160965|48171467	Snx2,	0	7	0.001	42.956	15.391	Up	0.00564822	0.0420963
chr8:39224604|39228788	Stt3a,	0	7	0.001	42.956	15.391	Up	0.00564822	0.0420671
chr6:27858538|27866206	U2,U6,7SK,U1,U4,SNORA17,5S_rRNA,Eif3h,SNORD113,SNORA48,	0	7	0.001	42.956	15.391	Up	0.00564822	0.0420378
chr14:115183821|115184780	Psme4,	0	7	0.001	42.956	15.391	Up	0.00564822	0.0420086
chr7:97999978|98004143	Atad2,	0	7	0.001	42.956	15.391	Up	0.00564822	0.0419795
chr1:221185801|221186464	SNORA32,U6,SNORA17,SNORA42,RNaseP_nuc,U4,5S_rRNA,SNORA24,U1,SNORA20,7SK,U2,SNORA44,Ears2,SNORA51,SNORA19,	0	7	0.001	42.956	15.391	Up	0.00564822	0.0419504
chr17:9660723|9661164	Pdlim7,	0	7	0.001	42.956	15.391	Up	0.00564822	0.0419213
chr2:57176301|57191476	Wdr70,	0	7	0.001	42.956	15.391	Up	0.00564822	0.0418923
chr5:57320898|57329304	Nfx1,	0	7	0.001	42.956	15.391	Up	0.00564822	0.0418633
chr20:5377360|5416741	7SK,SNORA17,U2,U6,RT1-A1,	0	7	0.001	42.956	15.391	Up	0.00564822	0.0418343
chr3:113165952|113183918	Tp53bp1,	0	7	0.001	42.956	15.391	Up	0.00564822	0.0418054
chrX:37848945|37854948	Sh3kbp1,	0	7	0.001	42.956	15.391	Up	0.00564822	0.0417765
chr1:185313448|185317183	Pik3c2a,	0	7	0.001	42.956	15.391	Up	0.00564822	0.0417477
chrX:4885740|4898806	Kdm6a,	0	7	0.001	42.956	15.391	Up	0.00564822	0.0417189
chr1:162684057|162696070	Clns1a,	0	7	0.001	42.956	15.391	Up	0.00564822	0.0416902
chr11:70719263|70731435	Snx4,	0	7	0.001	42.956	15.391	Up	0.00564822	0.0416615
chr6:60570821|60585433	Dock4,	0	7	0.001	42.956	15.391	Up	0.00564822	0.0416328
chr3:150959796|150962743	U6,SNORA17,U1,U2,SNORA48,U4,7SK,Y_RNA,5S_rRNA,	0	7	0.001	42.956	15.391	Up	0.00564822	0.0416042
chr3:5864220|5937709	Vav2,	0	7	0.001	42.956	15.391	Up	0.00564822	0.0415756
chr3:62681497|62688363	Agps,	0	7	0.001	42.956	15.391	Up	0.00564822	0.041547
chr3:128236234|128251527	Plcb1,	0	7	0.001	42.956	15.391	Up	0.00564822	0.0415185
chr3:46554959|46564806	Pla2r1,	0	7	0.001	42.956	15.391	Up	0.00564822	0.04149
chr5:119128606|119129476	Ror1,	0	7	0.001	42.956	15.391	Up	0.00564822	0.0414616
chr1:89004403|89004978	Proser3,	0	7	0.001	42.956	15.391	Up	0.00564822	0.0414332
chr12:47911606|47914456	Mvk,	0	7	0.001	42.956	15.391	Up	0.00564822	0.0414048
chr5:128083027|128083901	7SK,SNORA17,U6,U4,U1,5S_rRNA,SNORA15,SNORA73,U2,SNORA44,SNORA70,Y_RNA,	0	7	0.001	42.956	15.391	Up	0.00564822	0.0413765
chr5:128959422|128973060	Eps15,	0	7	0.001	42.956	15.391	Up	0.00564822	0.0413482
chr3:172517043|172523562	U6,U1,U4,5S_rRNA,Nelfcd,	0	7	0.001	42.956	15.391	Up	0.00564822	0.04132
chr15:70819101|70832121	Tdrd3,	0	7	0.001	42.956	15.391	Up	0.00564822	0.0412918
chr1:94367453|94381994	Uri1,	0	7	0.001	42.956	15.391	Up	0.00564822	0.0412636
chr13:35579716|35608096	U6,SNORA17,7SK,5S_rRNA,	0	7	0.001	42.956	15.391	Up	0.00564822	0.0412355
chr5:43730223|43738143	Epha7,	0	7	0.001	42.956	15.391	Up	0.00564822	0.0412074
chr19:61298946|61338480	U6,SNORA17,U4,	0	7	0.001	42.956	15.391	Up	0.00564822	0.0411793
chr6:75959532|75971133	U2,U6,7SK,U1,U4,SNORA17,5S_rRNA,Eif3h,SNORD113,SNORA48,SNORA73,RGD1304624,	0	7	0.001	42.956	15.391	Up	0.00564822	0.0411513
chrX:51692026|51697400	Dmd,	0	7	0.001	42.956	15.391	Up	0.00564822	0.0411233
chr5:75965074|75967381	AI314180,	0	7	0.001	42.956	15.391	Up	0.00564822	0.0410954
chr9:20793002|20817197	SNORA44,U1,U6,U7,SNORA48,7SK,SNORA17,5S_rRNA,Metazoa_SRP,U2,U4,Cd2ap,	0	7	0.001	42.956	15.391	Up	0.00564822	0.0410675
chr6:6628134|6643347	Eml4,	0	7	0.001	42.956	15.391	Up	0.00564822	0.0410396
chrX:156401811|156404556	Gdi1,	0	7	0.001	42.956	15.391	Up	0.00564822	0.0410118
chr3:163694956|163695438	Cse1l,	0	7	0.001	42.956	15.391	Up	0.00564822	0.040984
chr10:92036427|92038835	Arf2,	0	7	0.001	42.956	15.391	Up	0.00564822	0.0409563
chr8:128585803|128588963	Wdr48,	0	7	0.001	42.956	15.391	Up	0.00564822	0.0409286
chr16:62023411|62098109	U6,5S_rRNA,SNORA17,SNORA15,uc_338,7SK,U4,SNORA70,	0	7	0.001	42.956	15.391	Up	0.00564822	0.0409009
chr2:147869436|147890274	5_8S_rRNA,5S_rRNA,U6,SNORA24,SNORA17,U4,U1,7SK,SNORA32,SNORA15,SNORA44,U6atac,Metazoa_SRP,U7,SNORA2,U2,SNORA48,SNORA70,SNORD22,Rnf13,	0	7	0.001	42.956	15.391	Up	0.00564822	0.0408733
chr12:27441155|27441367	U4,U6,SNORA17,5S_rRNA,7SK,U1,SNORA67,SNORA70,SCARNA20,Auts2l,	0	7	0.001	42.956	15.391	Up	0.00564822	0.0408457
chr7:58369991|58371196	5_8S_rRNA,U6,7SK,SNORA17,SNORA26,5S_rRNA,U1,U4,U6atac,U7,U2,SNORA24,SNORA73,SNORA48,Zfc3h1,	0	7	0.001	42.956	15.391	Up	0.00564822	0.0408181
chr15:103885014|103886205	Abcc4,	0	7	0.001	42.956	15.391	Up	0.00564822	0.0407906
chr17:63829634|63879166	Zmynd11,	0	7	0.001	42.956	15.391	Up	0.00564822	0.0407631
chr3:113386526|113390578	Pdia3,	0	7	0.001	42.956	15.391	Up	0.00564822	0.0407356
chr2:116070154|116081913	Phc3,	0	7	0.001	42.956	15.391	Up	0.00564822	0.0407082
chr3:21875093|21904269	Strbp,	0	7	0.001	42.956	15.391	Up	0.00564822	0.0406809
chr1:44056456|44069073	Scaf8,	0	7	0.001	42.956	15.391	Up	0.00564822	0.0406535
chr3:112871181|112878538	U6,SNORA17,U1,U2,SNORA48,U4,U7,7SK,Y_RNA,RNaseP_nuc,5S_rRNA,SNORA44,	0	7	0.001	42.956	15.391	Up	0.00564822	0.0406262
chr11:68745884|68750272	Adcy5,	0	7	0.001	42.956	15.391	Up	0.00564822	0.040599
chr3:46087676|46166781	U6,SNORA17,U1,U6atac,U2,SNORA48,U4,U7,7SK,Metazoa_SRP,Y_RNA,RNaseP_nuc,5S_rRNA,	0	7	0.001	42.956	15.391	Up	0.00564822	0.0405717
chr3:9868308|9873485	Fnbp1,	0	7	0.001	42.956	15.391	Up	0.00564822	0.0405445
chr5:117315062|117331558	Inadl,	0	7	0.001	42.956	15.391	Up	0.00564822	0.0405174
chr17:63691207|63694603	Dip2c,	0	7	0.001	42.956	15.391	Up	0.00564822	0.0404903
chr1:57358582|57360209	Fam120b,	0	7	0.001	42.956	15.391	Up	0.00564822	0.0404632
chr3:8552857|8555607	Sptan1,	0	7	0.001	42.956	15.391	Up	0.00564822	0.0404361
chr6:109866978|109879607	Ttll5,	0	7	0.001	42.956	15.391	Up	0.00564822	0.0404091
chr10:62022463|62022831	Dph1,	0	7	0.001	42.956	15.391	Up	0.00564822	0.0403821
chr11:2672491|2678232	Chmp2b,	0	7	0.001	42.956	15.391	Up	0.00564822	0.0403552
chr7:141727863|141795764	U6,Dip2b,	0	7	0.001	42.956	15.391	Up	0.00564822	0.0403283
chr4:171415510|171419461	Ptpro,	0	7	0.001	42.956	15.391	Up	0.00564822	0.0403014
chr4:131871203|131910144	7SK,U6,5S_rRNA,U7,SNORA17,U1,U4,SNORA3,U2,LOC100360260,SNORA36,SNORA25,	0	7	0.001	42.956	15.391	Up	0.00564822	0.0402746
chr3:80385284|80386361	Lrp4,	0	7	0.001	42.956	15.391	Up	0.00564822	0.0402478
chr15:54444489|54528516	U6,7SK,SNORA70,SNORA17,U1,U4,5S_rRNA,SNORA5,	0	7	0.001	42.956	15.391	Up	0.00564822	0.040221
chr5:58792581|58794404	LOC684238,	0	7	0.001	42.956	15.391	Up	0.00564822	0.0401943
chr7:35079420|35095720	Nr2c1,	0	7	0.001	42.956	15.391	Up	0.00564822	0.0401676
chr15:27768888|27769399	Tep1,	0	7	0.001	42.956	15.391	Up	0.00564822	0.040141
chr17:9332784|9344255	H2afy,	0	7	0.001	42.956	15.391	Up	0.00564822	0.0401143
chr1:219598365|219603202	Kdm2a,	0	7	0.001	42.956	15.391	Up	0.00564822	0.0400878
chr17:36082046|36085416	Mboat1,	0	7	0.001	42.956	15.391	Up	0.00564822	0.0400612
chr10:64239048|64265637	Vps53,	0	7	0.001	42.956	15.391	Up	0.00564822	0.0400347
chr5:148835226|148870792	Pum1,	0	7	0.001	42.956	15.391	Up	0.00564822	0.0400082
chr14:7782502|7783047	Ptpn13,	0	7	0.001	42.956	15.391	Up	0.00564822	0.0399818
chr14:88782430|88792540	Tns3,	0	7	0.001	42.956	15.391	Up	0.00564822	0.0399554
chr9:68642701|68795834	SNORA44,U1,U6,U7,SNORA48,7SK,SNORA17,5S_rRNA,Metazoa_SRP,U2,U4,Pard3b,	0	7	0.001	42.956	15.391	Up	0.00564822	0.039929
chr8:109500138|109502114	Ppp2r3a,	0	7	0.001	42.956	15.391	Up	0.00564822	0.0399027
chr13:82241557|82243870	Scyl3,	0	7	0.001	42.956	15.391	Up	0.00564822	0.0398764
chr14:35697093|35713167	Chic2,	0	7	0.001	42.956	15.391	Up	0.00564822	0.0398501
chr6:8669723|8723533	Camkmt,	0	7	0.001	42.956	15.391	Up	0.00564822	0.0398239
chr1:261186870|261188874	Zdhhc16,	0	7	0.001	42.956	15.391	Up	0.00564822	0.0397977
chr19:17431001|17440665	Chd9,	0	7	0.001	42.956	15.391	Up	0.00564822	0.0397715
chr1:163564635|163578540	RGD1310712,	0	7	0.001	42.956	15.391	Up	0.00564822	0.0397454
chr2:207356978|207366742	5S_rRNA,U6,SNORA24,SNORA17,U4,U1,7SK,SNORA15,U6atac,U7,U2,SNORA70,SNORA61,St7l,	0	7	0.001	42.956	15.391	Up	0.00564822	0.0397193
chr4:58469325|58472210	7SK,U6,5S_rRNA,U7,SNORA17,SNORA48,U1,U4,Metazoa_SRP,SNORA3,SNORA44,U2,SNORA73,AABR07060133.1,	0	7	0.001	42.956	15.391	Up	0.00564822	0.0396932
chr18:26633551|26640882	Epb41l4a,	0	7	0.001	42.956	15.391	Up	0.00564822	0.0396672
chr6:43254770|43284828	Asap2,	0	7	0.001	42.956	15.391	Up	0.00564822	0.0396412
chr4:180648694|180650691	AABR07062513.1,	0	7	0.001	42.956	15.391	Up	0.00564822	0.0396152
chr8:108790608|108791320	Nck1,	0	6	0.001	36.819	15.168	Up	0.0117639	0.0680665
chr12:25430459|25447480	Gtf2i,	0	6	0.001	36.819	15.168	Up	0.0117639	0.0680298
chr16:21357016|21358007	Gmip,	0	6	0.001	36.819	15.168	Up	0.0117639	0.0679931
chr5:144292767|144294689	Trappc3,	0	6	0.001	36.819	15.168	Up	0.0117639	0.0679564
chr15:3378736|3459803	U6,7SK,	0	6	0.001	36.819	15.168	Up	0.0117639	0.0679198
chr7:139663645|139677147	U6,U1,U2,U12,SNORA70,	0	6	0.001	36.819	15.168	Up	0.0117639	0.0678832
chr2:226570541|226570867	Bcar3,	0	6	0.001	36.819	15.168	Up	0.0117639	0.0678466
chr10:61749749|61750534	Tsr1,	0	6	0.001	36.819	15.168	Up	0.0117639	0.0678101
chr3:112728900|112762808	Ttbk2,	0	6	0.001	36.819	15.168	Up	0.0117639	0.0677736
chr3:119394452|119397247	Sppl2a,	0	6	0.001	36.819	15.168	Up	0.0117639	0.0677372
chr15:40575692|40580396	Mtmr6,	0	6	0.001	36.819	15.168	Up	0.0117639	0.0677008
chr19:60341856|60351948	Pard3,	0	6	0.001	36.819	15.168	Up	0.0117639	0.0676644
chr16:7577726|7581467	Mettl6,	0	6	0.001	36.819	15.168	Up	0.0117639	0.0676281
chr10:62540625|62570864	5S_rRNA,U1,7SK,SNORA17,U7,U6,SNORA70,SNORA44,U4,SNORA42,SNORA19,SNORA48,SNORA67,U2,ACEA_U3,U3,	0	6	0.001	36.819	15.168	Up	0.0117639	0.0675918
chr1:255215916|255217403	Hectd2,	0	6	0.001	36.819	15.168	Up	0.0117639	0.0675556
chr15:13454469|13468631	U6,7SK,SNORA68,SNORA70,SNORA17,U1,	0	6	0.001	36.819	15.168	Up	0.0117639	0.0675194
chr3:80509855|80511875	Ckap5,	0	6	0.001	36.819	15.168	Up	0.0117639	0.0674832
chr7:113703591|113718221	Trappc9,	0	6	0.001	36.819	15.168	Up	0.0117639	0.0674471
chr1:255764633|255774681	Cpeb3,	0	6	0.001	36.819	15.168	Up	0.0117639	0.067411
chr20:33420000|33426224	Dcbld1,	0	6	0.001	36.819	15.168	Up	0.0117639	0.0673749
chr10:73952261|73963173	Vmp1,	0	6	0.001	36.819	15.168	Up	0.0117639	0.0673389
chr7:41344935|41368291	Poc1b,	0	6	0.001	36.819	15.168	Up	0.0117639	0.067303
chr11:71037756|71041127	Lrch3,	0	6	0.001	36.819	15.168	Up	0.0117639	0.067267
chr18:63440362|63465095	Ptpn2,	0	6	0.001	36.819	15.168	Up	0.0117639	0.0672311
chr7:95504681|95553573	Sntb1,	0	6	0.001	36.819	15.168	Up	0.0117639	0.0671953
chr8:23079003|23081639	Zfp653,	0	6	0.001	36.819	15.168	Up	0.0117639	0.0671595
chr8:93334030|93350656	U6,SNORA17,7SK,U1,5S_rRNA,SNORA44,SNORA2,uc_338,SNORA70,U7,U2,SNORA61,SNORD113,Ibtk,	0	6	0.001	36.819	15.168	Up	0.0117639	0.0671237
chr17:20251810|20363753	Jarid2,	0	6	0.001	36.819	15.168	Up	0.0117639	0.0670879
chr7:141916887|141917303	Atf1,	0	6	0.001	36.819	15.168	Up	0.0117639	0.0670522
chr15:57763598|57767661	Cog3,	0	6	0.001	36.819	15.168	Up	0.0117639	0.0670166
chr17:13392180|13392597	Gadd45g,	0	6	0.001	36.819	15.168	Up	0.0117639	0.0669809
chr14:115198980|115211998	Psme4,	0	6	0.001	36.819	15.168	Up	0.0117639	0.0669454
chr10:77765225|77772738	Mmd,	0	6	0.001	36.819	15.168	Up	0.0117639	0.0669098
chr10:51558247|51576374	Arhgap44,	0	6	0.001	36.819	15.168	Up	0.0117639	0.0668743
chr10:40636167|40654747	Fat2,	0	6	0.001	36.819	15.168	Up	0.0117639	0.0668388
chr6:99091002|99091785	Syne2,	0	6	0.001	36.819	15.168	Up	0.0117639	0.0668034
chr4:153529199|153552610	Mical3,	0	6	0.001	36.819	15.168	Up	0.0117639	0.066768
chr1:206057399|206220473	Adam12,	0	6	0.001	36.819	15.168	Up	0.0117639	0.0667326
chr19:34253087|34298610	Arhgap10,	0	6	0.001	36.819	15.168	Up	0.0117639	0.0666973
chr18:69742076|69749763	Me2,	0	6	0.001	36.819	15.168	Up	0.0117639	0.066662
chr14:21043367|21049828	Grsf1,	0	6	0.001	36.819	15.168	Up	0.0117639	0.0666267
chr4:65576228|65590493	7SK,U6,5S_rRNA,U7,SNORA17,SNORA48,U1,U4,Metazoa_SRP,SNORA3,SNORA44,U2,SNORA73,	0	6	0.001	36.819	15.168	Up	0.0117639	0.0665915
chr3:119263851|119265879	Trpm7,	0	6	0.001	36.819	15.168	Up	0.0117639	0.0665563
chr9:37965669|37967340	Dst,	0	6	0.001	36.819	15.168	Up	0.0117639	0.0665212
chr19:742482|745658	Dync1li2,	0	6	0.001	36.819	15.168	Up	0.0117639	0.0664861
chr2:257470066|257474779	U6,SNORA17,7SK,SNORA15,Nexn,	0	6	0.001	36.819	15.168	Up	0.0117639	0.066451
chr1:261416171|261423547	Zfyve27,	0	6	0.001	36.819	15.168	Up	0.0117639	0.066416
chr9:119396153|119402521	Myom1,	0	6	0.001	36.819	15.168	Up	0.0117639	0.066381
chr4:147869323|147869704	Plxnd1,	0	6	0.001	36.819	15.168	Up	0.0117639	0.0663461
chr2:24105473|24117607	Ap3b1,	0	6	0.001	36.819	15.168	Up	0.0117639	0.0663111
chr8:118221035|118229685	Smarcc1,	0	6	0.001	36.819	15.168	Up	0.0117639	0.0662763
chr13:98311826|98323432	Cdc42bpa,	0	6	0.001	36.819	15.168	Up	0.0117639	0.0662414
chr5:33541369|33554687	Cpne3,	0	6	0.001	36.819	15.168	Up	0.0117639	0.0662066
chr7:29308525|29309079	Utp20,	0	6	0.001	36.819	15.168	Up	0.0117639	0.0661718
chr3:170448053|170451631	Rtfdc1,	0	6	0.001	36.819	15.168	Up	0.0117639	0.0661371
chr1:134844891|134848903	Chd2,	0	6	0.001	36.819	15.168	Up	0.0117639	0.0661024
chr2:187675279|187681348	Cct3,	0	6	0.001	36.819	15.168	Up	0.0117639	0.0660677
chr7:114487838|114499158	Ptk2,	0	6	0.001	36.819	15.168	Up	0.0117639	0.0660331
chr9:20838965|20846767	Cd2ap,	0	6	0.001	36.819	15.168	Up	0.0117639	0.0659985
chr3:59028745|59043386	Zak,	0	6	0.001	36.819	15.168	Up	0.0117639	0.065964
chr7:137216397|137256074	Ano6,	0	6	0.001	36.819	15.168	Up	0.0117639	0.0659294
chr8:129835478|129839268	Ulk4,	0	6	0.001	36.819	15.168	Up	0.0117639	0.065895
chr9:30314001|30322372	SNORA44,U1,U6,U7,SNORA48,7SK,SNORA17,5S_rRNA,Metazoa_SRP,U2,U4,	0	6	0.001	36.819	15.168	Up	0.0117639	0.0658605
chr16:10788946|10802548	U6,5S_rRNA,SNORA48,SNORA17,SNORA15,	0	6	0.001	36.819	15.168	Up	0.0117639	0.0658261
chr15:19813971|19816661	Fermt2,	0	6	0.001	36.819	15.168	Up	0.0117639	0.0657917
chr2:116070154|116074780	Phc3,	0	6	0.001	36.819	15.168	Up	0.0117639	0.0657574
chr2:24134222|24145892	Ap3b1,	0	6	0.001	36.819	15.168	Up	0.0117639	0.0657231
chr5:126017588|126024133	Usp24,	0	6	0.001	36.819	15.168	Up	0.0117639	0.0656888
chr18:27435925|27437023	Cdc23,	0	6	0.001	36.819	15.168	Up	0.0117639	0.0656546
chr1:105134109|105142233	Prmt3,	0	6	0.001	36.819	15.168	Up	0.0117639	0.0656204
chr10:10835900|10839412	Mgrn1,	0	6	0.001	36.819	15.168	Up	0.0117639	0.0655862
chr3:164945234|164962762	U6,SNORA17,U1,U2,U4,5S_rRNA,Adnp,	0	6	0.001	36.819	15.168	Up	0.0117639	0.0655521
chr6:9405093|9421901	Srbd1,	0	6	0.001	36.819	15.168	Up	0.0117639	0.065518
chr8:64641659|64648503	Myo9a,	0	6	0.001	36.819	15.168	Up	0.0117639	0.065484
chr12:52014260|52015778	Ep400,	0	6	0.001	36.819	15.168	Up	0.0117639	0.06545
chr7:58367966|58371220	5_8S_rRNA,U6,7SK,SNORA17,SNORA26,5S_rRNA,U1,U4,U6atac,U7,U2,SNORA24,SNORA73,SNORA48,Zfc3h1,	0	6	0.001	36.819	15.168	Up	0.0117639	0.065416
chr12:36980983|36993990	Ncor2,	0	6	0.001	36.819	15.168	Up	0.0117639	0.065382
chr10:95062921|95070099	5S_rRNA,7SK,U6,SNORA70,SNORA42,SNORA19,SNORA48,SNORA67,U2,SNORA26,	0	6	0.001	36.819	15.168	Up	0.0117639	0.0653481
chr15:3378736|3401762	U6,7SK,Adk,	0	6	0.001	36.819	15.168	Up	0.0117639	0.0653142
chr1:78315134|78325002	Sae1,	0	6	0.001	36.819	15.168	Up	0.0117639	0.0652804
chr2:89127320|89223458	Ralyl,	0	6	0.001	36.819	15.168	Up	0.0117639	0.0652466
chr14:113839752|113852153	U6,7SK,	0	6	0.001	36.819	15.168	Up	0.0117639	0.0652128
chr9:52047737|52050154	Col3a1,	0	6	0.001	36.819	15.168	Up	0.0117639	0.0651791
chr13:83637961|83651198	Dcaf6,	0	6	0.001	36.819	15.168	Up	0.0117639	0.0651454
chr13:72965791|72969502	Xpr1,	0	6	0.001	36.819	15.168	Up	0.0117639	0.0651117
chr4:84332875|84376531	Chn2,	0	6	0.001	36.819	15.168	Up	0.0117639	0.0650781
chr8:45603210|45619713	U6,U4,SNORA17,7SK,U1,SNORA40,SNORA8,SNORA32,5S_rRNA,SNORA44,SNORA2,uc_338,SNORA70,U7,U2,	0	6	0.001	36.819	15.168	Up	0.0117639	0.0650445
chr2:30319925|30329809	Bdp1,	0	6	0.001	36.819	15.168	Up	0.0117639	0.0650109
chr20:41344746|41352335	Frk,	0	6	0.001	36.819	15.168	Up	0.0117639	0.0649774
chr8:32319403|32328819	Aplp2,	0	6	0.001	36.819	15.168	Up	0.0117639	0.0649439
chr1:142015984|142016537	Cib1,	0	6	0.001	36.819	15.168	Up	0.0117639	0.0649104
chr10:5159967|5164435	Clec16a,	0	6	0.001	36.819	15.168	Up	0.0117639	0.064877
chr1:265733153|265735996	RGD1564887,	0	6	0.001	36.819	15.168	Up	0.0117639	0.0648436
chr15:103830793|103832124	Abcc4,	0	6	0.001	36.819	15.168	Up	0.0117639	0.0648103
chr20:28091060|28127491	7SK,SNORA17,U2,U6,5S_rRNA,SNORA26,RNaseP_nuc,Ccdc138,	0	6	0.001	36.819	15.168	Up	0.0117639	0.0647769
chr4:171526041|171527537	Eps8,	0	6	0.001	36.819	15.168	Up	0.0117639	0.0647437
chr5:141090651|141091180	Macf1,	0	6	0.001	36.819	15.168	Up	0.0117639	0.0647104
chr17:48655961|48659568	Vps41,	0	6	0.001	36.819	15.168	Up	0.0117639	0.0646772
chr1:259421033|259459540	Sorbs1,	0	6	0.001	36.819	15.168	Up	0.0117639	0.064644
chr6:109137471|109140066	Nek9,	0	6	0.001	36.819	15.168	Up	0.0117639	0.0646108
chr18:36198693|36271261	Prelid2,	0	6	0.001	36.819	15.168	Up	0.0117639	0.0645777
chr5:117210705|117257388	Inadl,	0	6	0.001	36.819	15.168	Up	0.0117639	0.0645446
chr2:187281061|187282669	Hdgf,	0	6	0.001	36.819	15.168	Up	0.0117639	0.0645116
chr4:148328453|148372397	7SK,U6,5S_rRNA,U7,SNORA17,U1,U4,SNORA3,U2,LOC100360260,SNORA36,SCARNA16,March8,	0	6	0.001	36.819	15.168	Up	0.0117639	0.0644786
chr10:73731366|73736154	Med13,	0	6	0.001	36.819	15.168	Up	0.0117639	0.0644456
chr6:80112940|80118541	Gemin2,	0	6	0.001	36.819	15.168	Up	0.0117639	0.0644127
chr8:77040307|77055209	Fam63b,	0	6	0.001	36.819	15.168	Up	0.0117639	0.0643797
chr6:80306621|80307306	Fbxo33,	0	6	0.001	36.819	15.168	Up	0.0117639	0.0643469
chr19:55882755|55892575	Spg7,	0	6	0.001	36.819	15.168	Up	0.0117639	0.064314
chrX:21583139|21585048	Huwe1,	0	6	0.001	36.819	15.168	Up	0.0117639	0.0642812
chr11:57958840|57965693	Pvrl3,	0	6	0.001	36.819	15.168	Up	0.0117639	0.0642484
chr2:25770099|25771957	Arhgef28,	0	6	0.001	36.819	15.168	Up	0.0117639	0.0642157
chr8:104483293|104514522	Rasa2,	0	6	0.001	36.819	15.168	Up	0.0117639	0.064183
chr1:260487029|260507970	Tm9sf3,	0	6	0.001	36.819	15.168	Up	0.0117639	0.0641503
chr10:48735695|48741466	Ncor1,	0	6	0.001	36.819	15.168	Up	0.0117639	0.0641176
chr1:242720177|242737019	Pgm5,	0	6	0.001	36.819	15.168	Up	0.0117639	0.064085
chr10:64287074|64290560	Vps53,	0	6	0.001	36.819	15.168	Up	0.0117639	0.0640524
chr9:99136381|99152969	Hdac4,	0	6	0.001	36.819	15.168	Up	0.0117639	0.0640199
chr3:165333441|165339326	Nfatc2,	0	6	0.001	36.819	15.168	Up	0.0117639	0.0639874
chr3:94639631|94653706	Tcp11l1,	0	6	0.001	36.819	15.168	Up	0.0117639	0.0639549
chr7:123052952|123055419	Tef,	0	6	0.001	36.819	15.168	Up	0.0117639	0.0639225
chr19:12795296|12796904	Ces2a,U6,5S_rRNA,SNORA17,7SK,U4,U1,Large,SNORA19,	0	6	0.001	36.819	15.168	Up	0.0117639	0.06389
chr11:72228954|72236448	Dlg1,	0	6	0.001	36.819	15.168	Up	0.0117639	0.0638577
chr8:103856404|103864294	LOC100911537,	0	6	0.001	36.819	15.168	Up	0.0117639	0.0638253
chrX:128161877|128165715	U2,U6,Y_RNA,5S_rRNA,SNORA26,SNORA70,7SK,SNORA17,U6atac,SNORA48,SNORA25,	0	6	0.001	36.819	15.168	Up	0.0117639	0.063793
chr3:104375097|104434168	Ryr3,	0	6	0.001	36.819	15.168	Up	0.0117639	0.0637607
chr10:81577907|81584475	Utp18,	0	6	0.001	36.819	15.168	Up	0.0117639	0.0637285
chr4:115641439|115657827	Zfp638,	0	6	0.001	36.819	15.168	Up	0.0117639	0.0636962
chrX:10602005|10606963	Usp9x,	0	6	0.001	36.819	15.168	Up	0.0117639	0.063664
chr10:783680|784838	Myh11,	0	6	0.001	36.819	15.168	Up	0.0117639	0.0636319
chr2:104872146|104883115	Hltf,	0	6	0.001	36.819	15.168	Up	0.0117639	0.0635998
chr9:51469347|51510006	Gulp1,	0	6	0.001	36.819	15.168	Up	0.0117639	0.0635677
chr4:50352168|50396039	Cadps2,	0	6	0.001	36.819	15.168	Up	0.0117639	0.0635356
chr10:106693642|106699402	U6,SNORA48,U2,SNORA26,	0	6	0.001	36.819	15.168	Up	0.0117639	0.0635036
chr16:71094508|71107647	Ddhd2,	0	6	0.001	36.819	15.168	Up	0.0117639	0.0634716
chr1:142556681|142565170	Iqgap1,	0	6	0.001	36.819	15.168	Up	0.0117639	0.0634397
chr3:132621844|132642848	Sptlc3,	0	6	0.001	36.819	15.168	Up	0.0117639	0.0634077
chr11:79445543|79529468	Lpp,	0	6	0.001	36.819	15.168	Up	0.0117639	0.0633758
chr5:88565081|88573259	Tle1,	0	6	0.001	36.819	15.168	Up	0.0117639	0.063344
chr5:117098923|117111793	Inadl,	0	6	0.001	36.819	15.168	Up	0.0117639	0.0633121
chr7:35079420|35086896	Nr2c1,	0	6	0.001	36.819	15.168	Up	0.0117639	0.0632803
chr19:55221864|55223116	Zc3h18,	0	6	0.001	36.819	15.168	Up	0.0117639	0.0632486
chrX:34623409|34630179	Nhs,	0	6	0.001	36.819	15.168	Up	0.0117639	0.0632168
chr10:89467085|89470631	LOC498369,	0	6	0.001	36.819	15.168	Up	0.0117639	0.0631851
chr9:95245402|95246257	Ugt1a8,	0	6	0.001	36.819	15.168	Up	0.0117639	0.0631535
chr10:76397592|76402451	Dgke,	0	6	0.001	36.819	15.168	Up	0.0117639	0.0631218
chr1:84024656|84026990	Itpkc,	0	6	0.001	36.819	15.168	Up	0.0117639	0.0630902
chr20:8826981|8876421	Zfand3,	0	6	0.001	36.819	15.168	Up	0.0117639	0.0630586
chr4:7303961|7305020	Abcb8,	0	6	0.001	36.819	15.168	Up	0.0117639	0.0630271
chr17:60058802|60104562	U4,U6,SNORA17,7SK,5S_rRNA,U2,	0	6	0.001	36.819	15.168	Up	0.0117639	0.0629956
chr1:255942367|255947999	Ide,	0	6	0.001	36.819	15.168	Up	0.0117639	0.0629641
chr8:72108886|72117495	Herc1,	0	6	0.001	36.819	15.168	Up	0.0117639	0.0629326
chr5:113630649|113637792	Ift74,	0	6	0.001	36.819	15.168	Up	0.0117639	0.0629012
chr14:88724076|88775039	Tns3,	0	6	0.001	36.819	15.168	Up	0.0117639	0.0628698
chr17:52477332|52556166	U4,U6,SNORA17,7SK,5S_rRNA,U1,U2,Gli3,	0	6	0.001	36.819	15.168	Up	0.0117639	0.0628385
chr10:76253114|76254031	Scpep1,	0	6	0.001	36.819	15.168	Up	0.0117639	0.0628072
chr9:54292324|54294526	Stat1,	0	6	0.001	36.819	15.168	Up	0.0117639	0.0627759
chr17:76330938|76337752	Dhtkd1,	0	6	0.001	36.819	15.168	Up	0.0117639	0.0627446
chr17:75588946|75604406	Celf2,	0	6	0.001	36.819	15.168	Up	0.0117639	0.0627134
chr8:64671263|64687034	Myo9a,	0	6	0.001	36.819	15.168	Up	0.0117639	0.0626822
chr19:827858|828179	Ces2a,U6,	0	6	0.001	36.819	15.168	Up	0.0117639	0.062651
chr3:140543881|140546203	Ralgapa2,	0	6	0.001	36.819	15.168	Up	0.0117639	0.0626199
chr5:104698071|104712707	Adamtsl1,	0	6	0.001	36.819	15.168	Up	0.0117639	0.0625888
chr2:188231287|188239281	Dap3,	0	6	0.001	36.819	15.168	Up	0.0117639	0.0625577
chr12:10527308|10534766	U4,U6,SNORA17,5S_rRNA,7SK,U1,SNORA67,Metazoa_SRP,	0	6	0.001	36.819	15.168	Up	0.0117639	0.0625266
chr10:48165219|48179056	Akap10,	0	6	0.001	36.819	15.168	Up	0.0117639	0.0624956
chr9:71920586|71960153	Pikfyve,	0	6	0.001	36.819	15.168	Up	0.0117639	0.0624646
chr7:63001197|63002396	5_8S_rRNA,U6,7SK,SNORA17,SNORA26,5S_rRNA,U1,U4,U6atac,U7,U2,SNORA24,SNORA73,SNORA48,SNORA44,Metazoa_SRP,Lemd3,	0	6	0.001	36.819	15.168	Up	0.0117639	0.0624337
chr16:6618799|6634579	U6,5S_rRNA,Tkt,	0	6	0.001	36.819	15.168	Up	0.0117639	0.0624028
chr4:140409750|140411537	Itpr1,	0	6	0.001	36.819	15.168	Up	0.0117639	0.0623719
chr7:71069214|71077102	5_8S_rRNA,U6,7SK,SNORA17,SNORA26,5S_rRNA,U1,U4,U6atac,U7,U2,SNORA24,SNORA73,SNORA48,SNORA44,Metazoa_SRP,	0	6	0.001	36.819	15.168	Up	0.0117639	0.062341
chr9:52049485|52050531	Col3a1,	0	6	0.001	36.819	15.168	Up	0.0117639	0.0623102
chr10:54552998|54564596	Stx8,	0	6	0.001	36.819	15.168	Up	0.0117639	0.0622794
chr18:41153344|41154466	Commd10,	0	6	0.001	36.819	15.168	Up	0.0117639	0.0622486
chr2:197903224|197910327	Rprd2,	0	6	0.001	36.819	15.168	Up	0.0117639	0.0622179
chr9:113414837|113452381	Rab31,	0	6	0.001	36.819	15.168	Up	0.0117639	0.0621871
chr9:71409216|71421413	Ccnyl1,	0	6	0.001	36.819	15.168	Up	0.0117639	0.0621565
chr3:120328719|120335688	Nphp1,	0	6	0.001	36.819	15.168	Up	0.0117639	0.0621258
chr1:45826633|45835758	SNORA32,U6,SNORA36,SNORA17,SNORA70,SNORA73,U7,SNORA42,RNaseP_nuc,SNORD23,U4,5S_rRNA,SNORA21,SNORA24,U1,SNORD88,	0	6	0.001	36.819	15.168	Up	0.0117639	0.0620952
chr16:1859419|1869407	Zmiz1,	0	6	0.001	36.819	15.168	Up	0.0117639	0.0620646
chr4:15808700|15878193	Cacna2d1,	0	6	0.001	36.819	15.168	Up	0.0117639	0.0620341
chr5:155964657|155971111	LOC100911993,	0	6	0.001	36.819	15.168	Up	0.0117639	0.0620035
chr11:38389399|38410172	C2cd2,	0	6	0.001	36.819	15.168	Up	0.0117639	0.061973
chr2:39452696|39455858	Ercc8,	0	6	0.001	36.819	15.168	Up	0.0117639	0.0619426
chr18:61323692|61328704	Zfp532,	0	6	0.001	36.819	15.168	Up	0.0117639	0.0619121
chr6:57016029|57048318	Agmo,	0	6	0.001	36.819	15.168	Up	0.0117639	0.0618817
chr20:20454767|20471282	Ank3,	0	6	0.001	36.819	15.168	Up	0.0117639	0.0618513
chr8:73720946|73737419	Vps13c,	0	6	0.001	36.819	15.168	Up	0.0117639	0.061821
chr2:30831921|30840289	Slc30a5,	0	6	0.001	36.819	15.168	Up	0.0117639	0.0617907
chr1:274325943|274333440	Smc3,	0	6	0.001	36.819	15.168	Up	0.0117639	0.0617604
chr11:72264166|72314401	Dlg1,	0	6	0.001	36.819	15.168	Up	0.0117639	0.0617301
chr2:225348168|225352508	Abcd3,	0	6	0.001	36.819	15.168	Up	0.0117639	0.0616999
chr5:144939820|144942704	Zmym4,	0	6	0.001	36.819	15.168	Up	0.0117639	0.0616697
chr13:45094555|45112851	Dars,	0	6	0.001	36.819	15.168	Up	0.0117639	0.0616395
chr15:3152811|3293913	Adk,	0	6	0.001	36.819	15.168	Up	0.0117639	0.0616094
chr17:76212065|76265943	Upf2,	0	6	0.001	36.819	15.168	Up	0.0117639	0.0615793
chr1:265709813|265722444	RGD1564887,	0	6	0.001	36.819	15.168	Up	0.0117639	0.0615492
chr8:66878986|66884480	Kif23,	0	6	0.001	36.819	15.168	Up	0.0117639	0.0615191
chr8:121942445|121946159	Pdcd6ip,	0	6	0.001	36.819	15.168	Up	0.0117639	0.0614891
chr12:45093316|45111351	Taok3,	0	5	0.001	30.683	14.905	Up	0.0245014	0.104713
chr3:23164596|23194577	U6,SNORA17,U1,U6atac,U2,SNORA48,uc_338,U4,	0	5	0.001	30.683	14.905	Up	0.0245014	0.104671
chr1:255234950|255239727	Hectd2,	0	5	0.001	30.683	14.905	Up	0.0245014	0.104629
chr3:123515194|123527234	Atrn,	0	5	0.001	30.683	14.905	Up	0.0245014	0.104587
chr3:104886425|104902580	U6,SNORA17,U1,U2,SNORA48,U4,U7,7SK,Y_RNA,RNaseP_nuc,5S_rRNA,SNORA44,Fmn1,	0	5	0.001	30.683	14.905	Up	0.0245014	0.104546
chr10:833296|834446	Myh11,	0	5	0.001	30.683	14.905	Up	0.0245014	0.104504
chr3:8942220|8947265	Fam73b,	0	5	0.001	30.683	14.905	Up	0.0245014	0.104463
chr3:119184942|119187183	U6,SNORA17,U1,U2,SNORA48,U4,U7,7SK,Y_RNA,RNaseP_nuc,5S_rRNA,SNORA44,Usp8,	0	5	0.001	30.683	14.905	Up	0.0245014	0.104421
chr16:50437205|50437519	Fat1,	0	5	0.001	30.683	14.905	Up	0.0245014	0.104379
chr19:38861941|38912920	Tango6,	0	5	0.001	30.683	14.905	Up	0.0245014	0.104338
chr10:4140144|4172981	Snx29,	0	5	0.001	30.683	14.905	Up	0.0245014	0.104297
chr20:50764439|50771244	Hace1,	0	5	0.001	30.683	14.905	Up	0.0245014	0.104255
chr10:13750275|13756088	Abca3,	0	5	0.001	30.683	14.905	Up	0.0245014	0.104214
chr16:8396763|8409318	Parg,	0	5	0.001	30.683	14.905	Up	0.0245014	0.104172
chr18:32064531|32094303	Arhgap26,	0	5	0.001	30.683	14.905	Up	0.0245014	0.104131
chr5:148844953|148868362	Pum1,	0	5	0.001	30.683	14.905	Up	0.0245014	0.10409
chr1:80051932|80052296	Qpctl,	0	5	0.001	30.683	14.905	Up	0.0245014	0.104048
chr2:183529282|183558410	5_8S_rRNA,5S_rRNA,U6,SNORA24,SNORA17,U4,U1,7SK,SNORA32,SNORA15,SNORA44,U6atac,U7,SNORA2,U2,SNORA48,SNORA70,SNORA61,Arfip1,	0	5	0.001	30.683	14.905	Up	0.0245014	0.104007
chr8:109040642|109052504	U6,SNORA17,7SK,5S_rRNA,SNORA2,uc_338,SNORA70,U7,U2,SNORA61,SNORD113,Stag1,	0	5	0.001	30.683	14.905	Up	0.0245014	0.103966
chr15:12473282|12514085	U6,7SK,SNORA68,SNORA70,SNORA17,U1,	0	5	0.001	30.683	14.905	Up	0.0245014	0.103925
chr20:19306226|19398970	7SK,SNORA17,U2,U6,5S_rRNA,SNORA26,RNaseP_nuc,	0	5	0.001	30.683	14.905	Up	0.0245014	0.103884
chr5:43659967|43661144	Epha7,	0	5	0.001	30.683	14.905	Up	0.0245014	0.103842
chr16:62536384|62544437	Wrn,	0	5	0.001	30.683	14.905	Up	0.0245014	0.103801
chr9:26199113|26203395	SNORA44,U1,U6,U7,SNORA48,7SK,SNORA17,5S_rRNA,Metazoa_SRP,U2,U4,	0	5	0.001	30.683	14.905	Up	0.0245014	0.10376
chr6:21818511|21843618	Ttc27,	0	5	0.001	30.683	14.905	Up	0.0245014	0.103719
chr1:165646261|165651427	Rab6a,	0	5	0.001	30.683	14.905	Up	0.0245014	0.103678
chr8:118993307|118995378	Pth1r,	0	5	0.001	30.683	14.905	Up	0.0245014	0.103637
chr7:99718146|99748856	Nsmce2,	0	5	0.001	30.683	14.905	Up	0.0245014	0.103597
chr9:86101869|86103152	SNORA44,U1,U6,U7,7SK,SNORA17,5S_rRNA,Cul3,	0	5	0.001	30.683	14.905	Up	0.0245014	0.103556
chr10:48452001|48528848	Specc1,	0	5	0.001	30.683	14.905	Up	0.0245014	0.103515
chr1:176959331|176976129	SNORA32,U6,SNORA36,SNORA17,U7,SNORA42,RNaseP_nuc,U4,5S_rRNA,SNORA21,SNORA24,U1,SNORA20,7SK,Metazoa_SRP,U2,SNORD116,LOC100360056,SNORA44,Dkk3,	0	5	0.001	30.683	14.905	Up	0.0245014	0.103474
chr14:44293703|44323368	Ube2k,	0	5	0.001	30.683	14.905	Up	0.0245014	0.103433
chr10:4165522|4172981	Snx29,	0	5	0.001	30.683	14.905	Up	0.0245014	0.103392
chr2:207368500|207382937	St7l,	0	5	0.001	30.683	14.905	Up	0.0245014	0.103352
chr7:126265888|126271959	Atxn10,	0	5	0.001	30.683	14.905	Up	0.0245014	0.103311
chr5:167516567|167526275	7SK,SNORA17,U6,U1,Rere,	0	5	0.001	30.683	14.905	Up	0.0245014	0.10327
chr3:3512771|3517163	Nacc2,	0	5	0.001	30.683	14.905	Up	0.0245014	0.10323
chr16:8356487|8359107	Parg,	0	5	0.001	30.683	14.905	Up	0.0245014	0.103189
chr3:46544999|46583536	Pla2r1,	0	5	0.001	30.683	14.905	Up	0.0245014	0.103149
chr6:44257376|44259292	Kidins220,	0	5	0.001	30.683	14.905	Up	0.0245014	0.103108
chr14:84812462|84813991	U6,7SK,U1,5S_rRNA,SNORA19,SNORA17,U4,RNaseP_nuc,U7,SNORA18,Mtmr3,	0	5	0.001	30.683	14.905	Up	0.0245014	0.103068
chr10:92406311|92424322	Kansl1,	0	5	0.001	30.683	14.905	Up	0.0245014	0.103027
chr20:48249296|48250002	Bend3,	0	5	0.001	30.683	14.905	Up	0.0245014	0.102987
chr6:44020087|44060029	U2,U6,7SK,U1,U4,SNORA17,5S_rRNA,Eif3h,SNORD113,SNORA48,Mboat2,	0	5	0.001	30.683	14.905	Up	0.0245014	0.102946
chr17:9490018|9496416	Ddx46,	0	5	0.001	30.683	14.905	Up	0.0245014	0.102906
chr6:21771178|21797140	Ttc27,	0	5	0.001	30.683	14.905	Up	0.0245014	0.102866
chr9:66882958|66889912	SNORA44,U1,U6,U7,SNORA48,7SK,SNORA17,5S_rRNA,Metazoa_SRP,U2,U4,SNORA51,	0	5	0.001	30.683	14.905	Up	0.0245014	0.102825
chr11:70086253|70106439	Itgb5,	0	5	0.001	30.683	14.905	Up	0.0245014	0.102785
chr1:144376162|144392522	Adamtsl3,	0	5	0.001	30.683	14.905	Up	0.0245014	0.102745
chr10:96871609|96872153	5S_rRNA,7SK,U6,SNORA70,SNORA19,SNORA48,SNORA67,U2,SNORA26,Cep112,	0	5	0.001	30.683	14.905	Up	0.0245014	0.102704
chr6:146145845|146152968	Sp4,	0	5	0.001	30.683	14.905	Up	0.0245014	0.102664
chr10:48704306|48714344	Ncor1,	0	5	0.001	30.683	14.905	Up	0.0245014	0.102624
chr8:22832537|22834273	Dock6,	0	5	0.001	30.683	14.905	Up	0.0245014	0.102584
chr11:74747505|74750344	Opa1,	0	5	0.001	30.683	14.905	Up	0.0245014	0.102544
chr19:43656016|43661885	Wdr59,	0	5	0.001	30.683	14.905	Up	0.0245014	0.102504
chr14:15124870|15127296	Cnot6l,	0	5	0.001	30.683	14.905	Up	0.0245014	0.102464
chr13:49873194|49881101	Pik3c2b,	0	5	0.001	30.683	14.905	Up	0.0245014	0.102424
chr4:15808700|15915406	Cacna2d1,	0	5	0.001	30.683	14.905	Up	0.0245014	0.102384
chr5:16385268|16409710	7SK,SNORA17,Metazoa_SRP,SNORA40,U6,U4,SNORA2,Tmem68,	0	5	0.001	30.683	14.905	Up	0.0245014	0.102344
chr14:80062862|80079439	Ablim2,	0	5	0.001	30.683	14.905	Up	0.0245014	0.102304
chr13:41710345|41715468	Actr3,	0	5	0.001	30.683	14.905	Up	0.0245014	0.102264
chr19:60370736|60415963	Pard3,	0	5	0.001	30.683	14.905	Up	0.0245014	0.102224
chr2:62169254|62174499	5_8S_rRNA,5S_rRNA,U6,SNORA24,SNORA17,U4,U1,7SK,SNORA32,SNORA15,LOC100909885,SNORA51,SNORA44,U6atac,Zfr,	0	5	0.001	30.683	14.905	Up	0.0245014	0.102185
chr16:6398359|6402587	Cacna1d,	0	5	0.001	30.683	14.905	Up	0.0245014	0.102145
chr9:111346983|111347339	RGD1562136,	0	5	0.001	30.683	14.905	Up	0.0245014	0.102105
chr1:143183717|143194897	SNORA32,U6,SNORA36,SNORA17,SNORA70,SNORA73,U7,SNORA42,RNaseP_nuc,U4,5S_rRNA,SNORA21,SNORA24,U1,SNORA20,7SK,Metazoa_SRP,U2,SNORA43,SNORA2,SNORD116,LOC100360056,SNORA44,Cpeb1,	0	5	0.001	30.683	14.905	Up	0.0245014	0.102065
chr2:119272438|119278944	Usp13,	0	5	0.001	30.683	14.905	Up	0.0245014	0.102026
chrX:33946310|33991867	Reps2,	0	5	0.001	30.683	14.905	Up	0.0245014	0.101986
chr1:91553353|91558124	Gpatch1,	0	5	0.001	30.683	14.905	Up	0.0245014	0.101946
chr7:26313532|26321821	RGD1309995,	0	5	0.001	30.683	14.905	Up	0.0245014	0.101907
chr15:59745030|59759476	Enox1,	0	5	0.001	30.683	14.905	Up	0.0245014	0.101867
chr12:9229552|9273272	Pan3,	0	5	0.001	30.683	14.905	Up	0.0245014	0.101828
chr17:12322321|12352876	Auh,	0	5	0.001	30.683	14.905	Up	0.0245014	0.101788
chr9:121891890|121902526	Yes1,	0	5	0.001	30.683	14.905	Up	0.0245014	0.101749
chr3:56247646|56259928	U6,SNORA17,U1,U6atac,U2,SNORA48,U4,U7,7SK,Metazoa_SRP,Y_RNA,RNaseP_nuc,5S_rRNA,Ubr3,	0	5	0.001	30.683	14.905	Up	0.0245014	0.101709
chr7:106597590|106599970	U6,7SK,SNORA17,5S_rRNA,U1,U4,U7,U2,SNORA24,SNORA48,SNORA44,Y_RNA,RNaseP_nuc,Efr3a,	0	5	0.001	30.683	14.905	Up	0.0245014	0.10167
chr1:260490864|260507970	Tm9sf3,	0	5	0.001	30.683	14.905	Up	0.0245014	0.101631
chr4:132024754|132114473	7SK,U6,5S_rRNA,U7,SNORA17,U1,U4,SNORA3,U2,LOC100360260,SNORA36,SNORA25,	0	5	0.001	30.683	14.905	Up	0.0245014	0.101591
chr15:19725378|19729519	Gnpnat1,	0	5	0.001	30.683	14.905	Up	0.0245014	0.101552
chr20:44813799|44866267	Rev3l,	0	5	0.001	30.683	14.905	Up	0.0245014	0.101513
chr2:85479799|85483344	5_8S_rRNA,5S_rRNA,U6,SNORA24,SNORA17,U4,U1,7SK,SNORA32,SNORA15,LOC100909885,SNORA51,SNORA44,U6atac,Metazoa_SRP,U7,Sema5a,	0	5	0.001	30.683	14.905	Up	0.0245014	0.101473
chr8:124975005|125086738	Rbms3,	0	5	0.001	30.683	14.905	Up	0.0245014	0.101434
chr2:241951542|241958327	5S_rRNA,U6,SNORA17,U1,7SK,SNORA15,U7,Ppp3ca,	0	5	0.001	30.683	14.905	Up	0.0245014	0.101395
chr5:36566782|36568205	Fbxl4,	0	5	0.001	30.683	14.905	Up	0.0245014	0.101356
chr6:23460178|23465053	Wdr43,	0	5	0.001	30.683	14.905	Up	0.0245014	0.101317
chr10:92432154|92476192	5S_rRNA,U1,7SK,U6,SNORA70,SNORA42,SNORA19,SNORA48,SNORA67,U2,SNORA26,U6atac,	0	5	0.001	30.683	14.905	Up	0.0245014	0.101277
chr15:44533258|44539992	Dock5,	0	5	0.001	30.683	14.905	Up	0.0245014	0.101238
chr16:10920598|10925471	Ldb3,	0	5	0.001	30.683	14.905	Up	0.0245014	0.101199
chr6:124596541|124677509	Rps6ka5,	0	5	0.001	30.683	14.905	Up	0.0245014	0.10116
chr3:57654422|57665477	Dcaf17,	0	5	0.001	30.683	14.905	Up	0.0245014	0.101121
chr8:49220445|49222101	Atp5l,	0	5	0.001	30.683	14.905	Up	0.0245014	0.101082
chr6:78410786|78456115	Mipol1,	0	5	0.001	30.683	14.905	Up	0.0245014	0.101044
chr1:219130380|219130942	Tcirg1,	0	5	0.001	30.683	14.905	Up	0.0245014	0.101005
chr4:26087341|26130679	Cdk14,	0	5	0.001	30.683	14.905	Up	0.0245014	0.100966
chr5:35938668|35947492	Usp45,	0	5	0.001	30.683	14.905	Up	0.0245014	0.100927
chr6:129885379|129890111	Vrk1,	0	5	0.001	30.683	14.905	Up	0.0245014	0.100888
chr4:6164583|6187455	AABR07059168.2,	0	5	0.001	30.683	14.905	Up	0.0245014	0.100849
chr3:1981290|2008447	Ehmt1,	0	5	0.001	30.683	14.905	Up	0.0245014	0.100811
chr3:123345996|123353683	RGD1565616,	0	5	0.001	30.683	14.905	Up	0.0245014	0.100772
chr3:176839853|176847050	Rtel1,	0	5	0.001	30.683	14.905	Up	0.0245014	0.100733
chr16:54091652|54093004	Pcm1,	0	5	0.001	30.683	14.905	Up	0.0245014	0.100695
chr1:211826216|211830500	Inpp5a,	0	5	0.001	30.683	14.905	Up	0.0245014	0.100656
chr2:25901254|25909703	Arhgef28,	0	5	0.001	30.683	14.905	Up	0.0245014	0.100617
chr6:28126627|28144230	Dtnb,	0	5	0.001	30.683	14.905	Up	0.0245014	0.100579
chr4:129499881|129511475	Eogt,	0	5	0.001	30.683	14.905	Up	0.0245014	0.10054
chr7:64945305|64965325	Irak3,	0	5	0.001	30.683	14.905	Up	0.0245014	0.100502
chr18:75263316|75430443	U6,SNORA17,7SK,5S_rRNA,U1,Dcp2,	0	5	0.001	30.683	14.905	Up	0.0245014	0.100463
chr8:79369822|79379549	Nedd4,	0	5	0.001	30.683	14.905	Up	0.0245014	0.100425
chr4:148328453|148332594	7SK,U6,5S_rRNA,U7,SNORA17,U1,U4,SNORA3,U2,LOC100360260,SNORA36,SCARNA16,March8,	0	5	0.001	30.683	14.905	Up	0.0245014	0.100386
chr5:148818369|148847692	Pum1,	0	5	0.001	30.683	14.905	Up	0.0245014	0.100348
chr9:52047552|52047844	Col3a1,	0	5	0.001	30.683	14.905	Up	0.0245014	0.10031
chr5:63986848|63993736	Erp44,	0	5	0.001	30.683	14.905	Up	0.0245014	0.100271
chr10:57673486|57673785	5S_rRNA,U1,7SK,SNORA17,U7,U6,SNORA70,SNORA44,Metazoa_SRP,U4,SNORA42,SNORA19,SNORA48,SNORA67,U2,ACEA_U3,U3,	0	5	0.001	30.683	14.905	Up	0.0245014	0.100233
chr1:243014234|243038785	Dock8,	0	5	0.001	30.683	14.905	Up	0.0245014	0.100195
chr4:72874312|72958495	Tpk1,	0	5	0.001	30.683	14.905	Up	0.0245014	0.100156
chr14:21094806|21103523	Rufy3,	0	5	0.001	30.683	14.905	Up	0.0245014	0.100118
chr14:81278563|81280976	U6,7SK,U1,5S_rRNA,SNORA19,SNORA17,U4,U2,SCARNA23,RNaseP_nuc,U7,Grk4,	0	5	0.001	30.683	14.905	Up	0.0245014	0.10008
chr6:105078168|105080571	U6,7SK,U1,U4,SNORA17,5S_rRNA,Eif3h,SNORD113,SNORA32,Slc8a3,	0	5	0.001	30.683	14.905	Up	0.0245014	0.100042
chr8:49136262|49136862	Kmt2a,	0	5	0.001	30.683	14.905	Up	0.0245014	0.100004
chr8:84748264|84748991	Lrrc1,	0	5	0.001	30.683	14.905	Up	0.0245014	0.0999657
chr19:34207716|34241861	Arhgap10,	0	5	0.001	30.683	14.905	Up	0.0245014	0.0999276
chr6:96487054|96614423	U6,7SK,U1,U4,SNORA17,5S_rRNA,Eif3h,SNORD113,SNORA32,Prkch,	0	5	0.001	30.683	14.905	Up	0.0245014	0.0998896
chr17:10500695|10507313	Faf2,	0	5	0.001	30.683	14.905	Up	0.0245014	0.0998516
chr8:60386839|60581088	U6,U4,SNORA17,7SK,U1,SNORA40,SNORA8,SNORA32,5S_rRNA,SNORA44,SNORA2,uc_338,SNORA70,U7,U2,SNORA61,SNORD113,	0	5	0.001	30.683	14.905	Up	0.0245014	0.0998136
chr10:65481571|65483704	Supt6h,	0	5	0.001	30.683	14.905	Up	0.0245014	0.0997757
chr8:77189085|77196513	Adam10,	0	5	0.001	30.683	14.905	Up	0.0245014	0.0997377
chr8:109250465|109254764	Stag1,	0	5	0.001	30.683	14.905	Up	0.0245014	0.0996998
chrX:79853980|79868704	Brwd3,	0	5	0.001	30.683	14.905	Up	0.0245014	0.099662
chr18:53252673|53266566	AABR07072602.1,	0	5	0.001	30.683	14.905	Up	0.0245014	0.0996241
chr5:103089622|103172127	7SK,SNORA17,Metazoa_SRP,SNORA40,U6,U4,SNORA2,U1,5S_rRNA,SNORA15,U7,SNORA73,U2,SNORA44,5_8S_rRNA,	0	5	0.001	30.683	14.905	Up	0.0245014	0.0995863
chr17:62358469|62397663	Ccny,	0	5	0.001	30.683	14.905	Up	0.0245014	0.0995486
chr6:27605574|27613344	Hadha,	0	5	0.001	30.683	14.905	Up	0.0245014	0.0995108
chr15:59797933|59803187	U6,7SK,SNORA70,SNORA17,U1,U4,5S_rRNA,Enox1,	0	5	0.001	30.683	14.905	Up	0.0245014	0.0994731
chr3:155316630|155325419	Dhx35,	0	5	0.001	30.683	14.905	Up	0.0245014	0.0994354
chr7:144821299|144826352	Cbx5,	0	5	0.001	30.683	14.905	Up	0.0245014	0.0993977
chr14:17407714|17417284	Uso1,	0	5	0.001	30.683	14.905	Up	0.0245014	0.0993601
chr8:122968323|122977315	Gpd1l,	0	5	0.001	30.683	14.905	Up	0.0245014	0.0993225
chr10:93439729|93471445	Tlk2,	0	5	0.001	30.683	14.905	Up	0.0245014	0.0992849
chr12:12761933|12766265	Eif2ak1,	0	5	0.001	30.683	14.905	Up	0.0245014	0.0992473
chr2:34373875|34503654	5_8S_rRNA,5S_rRNA,U6,SNORA24,SNORA17,U4,U1,7SK,SNORA32,SNORA15,	0	5	0.001	30.683	14.905	Up	0.0245014	0.0992098
chr4:152866548|152871088	Ccdc77,	0	5	0.001	30.683	14.905	Up	0.0245014	0.0991723
chr20:10334307|10342178	7SK,SNORA17,U2,U6,5S_rRNA,SNORA26,SNORA44,	0	5	0.001	30.683	14.905	Up	0.0245014	0.0991349
chr12:30206721|30207501	Gusb,	0	5	0.001	30.683	14.905	Up	0.0245014	0.0990974
chr4:174720692|174730142	Plekha5,	0	5	0.001	30.683	14.905	Up	0.0245014	0.09906
chr10:35664560|35665657	Tbc1d9b,	0	5	0.001	30.683	14.905	Up	0.0245014	0.0990226
chr17:76382346|76383098	Sec61a2,	0	5	0.001	30.683	14.905	Up	0.0245014	0.0989853
chr1:242607845|242725160	Pgm5,	0	5	0.001	30.683	14.905	Up	0.0245014	0.098948
chr17:49714293|49717467	U4,U6,SNORA17,7SK,5S_rRNA,U1,U2,	0	5	0.001	30.683	14.905	Up	0.0245014	0.0989107
chr15:8955282|8979459	Thrb,	0	5	0.001	30.683	14.905	Up	0.0245014	0.0988734
chr13:52412916|52435974	Nav1,	0	5	0.001	30.683	14.905	Up	0.0245014	0.0988362
chr1:8155769|8159996	SNORA32,U6,SNORA36,SNORA17,SNORA70,SNORA73,	0	5	0.001	30.683	14.905	Up	0.0245014	0.0987989
chr10:61207781|61211802	Rap1gap2,	0	5	0.001	30.683	14.905	Up	0.0245014	0.0987618
chr10:95021020|95022667	Smurf2,	0	5	0.001	30.683	14.905	Up	0.0245014	0.0987246
chr18:71827552|71829886	U6,SNORA17,7SK,5S_rRNA,U1,Dcp2,	0	5	0.001	30.683	14.905	Up	0.0245014	0.0986875
chr8:122036227|122077407	Clasp2,	0	5	0.001	30.683	14.905	Up	0.0245014	0.0986504
chr8:109495060|109500002	U6,SNORA17,7SK,5S_rRNA,SNORA2,uc_338,SNORA70,U7,U2,SNORA61,SNORD113,Ppp2r3a,	0	5	0.001	30.683	14.905	Up	0.0245014	0.0986133
chr13:110264315|110268680	Ints7,	0	5	0.001	30.683	14.905	Up	0.0245014	0.0985763
chr14:3206610|3218077	Glmn,	0	5	0.001	30.683	14.905	Up	0.0245014	0.0985392
chr4:100223246|100223869	Rnf181,	0	5	0.001	30.683	14.905	Up	0.0245014	0.0985022
chr1:192933724|192945931	Rbbp6,	0	5	0.001	30.683	14.905	Up	0.0245014	0.0984653
chr5:138622350|138646976	Foxj3,	0	5	0.001	30.683	14.905	Up	0.0245014	0.0984284
chr17:6802154|6822258	Gkap1,	0	5	0.001	30.683	14.905	Up	0.0245014	0.0983914
chr5:141056932|141065640	Macf1,	0	5	0.001	30.683	14.905	Up	0.0245014	0.0983546
chr6:815697|828775	Crim1,	0	5	0.001	30.683	14.905	Up	0.0245014	0.0983177
chr8:32327748|32328819	Aplp2,	0	5	0.001	30.683	14.905	Up	0.0245014	0.0982809
chr1:218829297|218832724	SNORA32,U6,SNORA17,SNORA42,RNaseP_nuc,U4,5S_rRNA,SNORA24,U1,SNORA20,7SK,U2,SNORA44,Ears2,SNORA51,SNORA19,Lrp5,	0	5	0.001	30.683	14.905	Up	0.0245014	0.0982441
chr5:59521414|59533807	Gne,	0	5	0.001	30.683	14.905	Up	0.0245014	0.0982073
chr8:122210001|122216434	Ubp1,	0	5	0.001	30.683	14.905	Up	0.0245014	0.0981706
chr6:86729142|86748180	Fam179b,	0	5	0.001	30.683	14.905	Up	0.0245014	0.0981339
chr9:30314001|30334017	SNORA44,U1,U6,U7,SNORA48,7SK,SNORA17,5S_rRNA,Metazoa_SRP,U2,U4,	0	5	0.001	30.683	14.905	Up	0.0245014	0.0980972
chr8:114003977|114011269	Atp2c1,	0	5	0.001	30.683	14.905	Up	0.0245014	0.0980605
chr8:97605830|97618178	Tbc1d2b,	0	5	0.001	30.683	14.905	Up	0.0245014	0.0980239
chr17:1723406|1770085	Cdc14b,	0	5	0.001	30.683	14.905	Up	0.0245014	0.0979873
chr14:85445300|85456482	Kremen1,	0	5	0.001	30.683	14.905	Up	0.0245014	0.0979507
chr3:156731034|156731446	U6,SNORA17,U1,U2,U4,7SK,5S_rRNA,Plcg1,	0	5	0.001	30.683	14.905	Up	0.0245014	0.0979142
chr1:28253104|28262294	SNORA32,U6,SNORA36,SNORA17,SNORA70,SNORA73,U7,pRNA,SNORA42,RNaseP_nuc,SNORD23,U4,	0	5	0.001	30.683	14.905	Up	0.0245014	0.0978777
chrX:76924257|76940066	U2,U6,SNORA42,Y_RNA,5S_rRNA,U1,SNORA26,SNORA70,7SK,U7,uc_338,SNORA17,U6atac,SNORA48,Rpl39,Atrx,	0	5	0.001	30.683	14.905	Up	0.0245014	0.0978412
chr1:91616786|91626792	Rhpn2,	0	5	0.001	30.683	14.905	Up	0.0245014	0.0978047
chr13:69072403|69083366	Fam129a,	0	5	0.001	30.683	14.905	Up	0.0245014	0.0977683
chr5:73581682|73583722	Ctnnal1,	0	5	0.001	30.683	14.905	Up	0.0245014	0.0977318
chr6:115092099|115141072	Rn60_6_1241.2,	0	5	0.001	30.683	14.905	Up	0.0245014	0.0976955
chr16:7438799|7463395	Capn7,	0	5	0.001	30.683	14.905	Up	0.0245014	0.0976591
chr1:219092411|219104820	Chka,	0	5	0.001	30.683	14.905	Up	0.0245014	0.0976228
chr19:41820101|41826230	U6,5S_rRNA,SNORA17,7SK,U4,U1,SNORA19,Y_RNA,	0	5	0.001	30.683	14.905	Up	0.0245014	0.0975865
chr5:62141093|62141326	Trim14,	0	5	0.001	30.683	14.905	Up	0.0245014	0.0975502
chr5:153908221|153912741	7SK,SNORA17,U6,U4,U1,SNORA15,Grhl3,	0	5	0.001	30.683	14.905	Up	0.0245014	0.0975139
chr1:188461652|188474662	LOC361635,	0	5	0.001	30.683	14.905	Up	0.0245014	0.0974777
chr9:111666872|111703964	U6,U7,7SK,SNORA17,5S_rRNA,Fer,	0	5	0.001	30.683	14.905	Up	0.0245014	0.0974415
chr20:18461456|18474832	Ipmk,	0	5	0.001	30.683	14.905	Up	0.0245014	0.0974053
chr3:138381574|138385528	Snx5,	0	5	0.001	30.683	14.905	Up	0.0245014	0.0973692
chr1:201466870|201473266	Plekha1,	0	5	0.001	30.683	14.905	Up	0.0245014	0.0973331
chr1:82526375|82543222	Hnrnpul1,	0	5	0.001	30.683	14.905	Up	0.0245014	0.097297
chr5:48607352|48623756	Rngtt,	0	5	0.001	30.683	14.905	Up	0.0245014	0.0972609
chrX:53416067|53421284	Dmd,	0	5	0.001	30.683	14.905	Up	0.0245014	0.0972249
chr7:129678610|129680736	Brd1,	0	5	0.001	30.683	14.905	Up	0.0245014	0.0971889
chr6:76455340|76461552	Ralgapa1,	0	5	0.001	30.683	14.905	Up	0.0245014	0.0971529
chr8:21802384|21803781	Col5a3,	0	5	0.001	30.683	14.905	Up	0.0245014	0.0971169
chr4:152919872|152925673	Kdm5a,	0	5	0.001	30.683	14.905	Up	0.0245014	0.097081
chr13:56096834|56115341	Dennd1b,	0	5	0.001	30.683	14.905	Up	0.0245014	0.0970451
chr16:4908089|4919838	Cacna2d3,	0	5	0.001	30.683	14.905	Up	0.0245014	0.0970092
chr9:93208928|93239075	Armc9,	0	5	0.001	30.683	14.905	Up	0.0245014	0.0969734
chr8:64618973|64648503	Myo9a,	0	5	0.001	30.683	14.905	Up	0.0245014	0.0969376
chr15:105756785|105764288	Mbnl2,	0	5	0.001	30.683	14.905	Up	0.0245014	0.0969018
chr8:59050282|59056386	Dmxl2,	0	5	0.001	30.683	14.905	Up	0.0245014	0.096866
chr12:27441155|27450502	U4,U6,SNORA17,5S_rRNA,7SK,U1,SNORA67,SNORA70,SCARNA20,Auts2l,	0	5	0.001	30.683	14.905	Up	0.0245014	0.0968303
chr2:205850281|205856697	Trim33,	0	5	0.001	30.683	14.905	Up	0.0245014	0.0967945
chr2:39028857|39042852	5_8S_rRNA,5S_rRNA,U6,SNORA24,SNORA17,U4,U1,7SK,SNORA32,SNORA15,LOC100909885,	0	5	0.001	30.683	14.905	Up	0.0245014	0.0967588
chr18:59127738|59129266	Wdr7,	0	5	0.001	30.683	14.905	Up	0.0245014	0.0967232
chr6:3306839|3328570	Map4k3,	0	5	0.001	30.683	14.905	Up	0.0245014	0.0966875
chr1:226584799|226587553	Cpsf7,	0	5	0.001	30.683	14.905	Up	0.0245014	0.0966519
chr10:72369079|72380358	Usp32,	0	5	0.001	30.683	14.905	Up	0.0245014	0.0966163
chr1:214961678|214962105	Mob2,	0	5	0.001	30.683	14.905	Up	0.0245014	0.0965808
chr15:28622040|28623241	Chd8,	0	5	0.001	30.683	14.905	Up	0.0245014	0.0965453
chr2:113788385|113833233	Pld1,	0	5	0.001	30.683	14.905	Up	0.0245014	0.0965097
chr4:58617785|58634028	7SK,U6,5S_rRNA,U7,SNORA17,SNORA48,U1,U4,Metazoa_SRP,SNORA3,SNORA44,U2,SNORA73,	0	5	0.001	30.683	14.905	Up	0.0245014	0.0964743
chrX:119105616|119107067	U2,U6,SNORA42,Y_RNA,5S_rRNA,SNORA26,SNORA70,7SK,uc_338,SNORA17,U6atac,SNORA48,Rpl39,SNORA25,Pls3,	0	5	0.001	30.683	14.905	Up	0.0245014	0.0964388
chr12:44076170|44089065	U4,U6,5S_rRNA,7SK,SNORA70,Fbxw8,	0	5	0.001	30.683	14.905	Up	0.0245014	0.0964034
chr5:8723173|8724520	Arfgef1,	0	5	0.001	30.683	14.905	Up	0.0245014	0.096368
chr10:64425984|64428431	Nxn,	0	5	0.001	30.683	14.905	Up	0.0245014	0.0963326
chr18:32477669|32519197	U6,SNORA17,7SK,5S_rRNA,U1,U7,Nr3c1,	0	5	0.001	30.683	14.905	Up	0.0245014	0.0962972
chr11:34865447|34879143	U4,U7,U6,SNORA17,7SK,5S_rRNA,U1,U2,	0	5	0.001	30.683	14.905	Up	0.0245014	0.0962619
chr6:28750014|28766407	Ncoa1,	0	5	0.001	30.683	14.905	Up	0.0245014	0.0962266
chr13:95167819|95230772	Akt3,	0	5	0.001	30.683	14.905	Up	0.0245014	0.0961913
chr7:60723481|60733803	Mdm2,	0	5	0.001	30.683	14.905	Up	0.0245014	0.0961561
chr16:7120795|7132418	Pbrm1,	0	5	0.001	30.683	14.905	Up	0.0245014	0.0961209
chr2:58541820|58556489	Lmbrd2,	0	5	0.001	30.683	14.905	Up	0.0245014	0.0960857
chr14:44229634|44236051	Pds5a,	0	5	0.001	30.683	14.905	Up	0.0245014	0.0960505
chr19:2506536|2521388	Cdh11,	0	5	0.001	30.683	14.905	Up	0.0245014	0.0960154
chr2:118960357|118963160	Mfn1,	0	5	0.001	30.683	14.905	Up	0.0245014	0.0959802
chr8:90958898|90962468	Lca5,	0	5	0.001	30.683	14.905	Up	0.0245014	0.0959452
chr8:79247771|79267233	Rfx7,	0	5	0.001	30.683	14.905	Up	0.0245014	0.0959101
chr18:15451799|15456784	U6,SNORA17,7SK,5S_rRNA,U1,	0	5	0.001	30.683	14.905	Up	0.0245014	0.095875
chr2:55953478|55961587	Fyb,	0	5	0.001	30.683	14.905	Up	0.0245014	0.09584
chr8:22691351|22696807	Smarca4,	0	5	0.001	30.683	14.905	Up	0.0245014	0.095805
chr7:102744658|102791044	U6,7SK,SNORA17,5S_rRNA,U1,U4,U6atac,U7,U2,SNORA24,SNORA48,SNORA44,Y_RNA,RNaseP_nuc,	0	5	0.001	30.683	14.905	Up	0.0245014	0.0957701
chr6:136342324|136345058	Klc1,	0	5	0.001	30.683	14.905	Up	0.0245014	0.0957351
chr9:69272745|69273041	Pard3b,	0	5	0.001	30.683	14.905	Up	0.0245014	0.0957002
chr5:102528780|102702529	7SK,SNORA17,Metazoa_SRP,SNORA40,U6,U4,SNORA2,U1,5S_rRNA,SNORA15,U7,SNORA73,U2,SNORA44,5_8S_rRNA,Bnc2,	0	5	0.001	30.683	14.905	Up	0.0245014	0.0956653
chr1:116593662|116610544	SNORA32,U6,SNORA36,SNORA17,SNORA70,SNORA73,U7,SNORA42,RNaseP_nuc,U4,5S_rRNA,SNORA21,SNORA24,U1,SNORA20,SNORD115,7SK,Metazoa_SRP,U2,SNORA43,SNORA2,Ube3a,	0	5	0.001	30.683	14.905	Up	0.0245014	0.0956305
chr1:163677123|163678233	Prkrir,	0	5	0.001	30.683	14.905	Up	0.0245014	0.0955956
chr9:119105074|119110137	Dlgap1,	0	5	0.001	30.683	14.905	Up	0.0245014	0.0955608
chr1:104740008|104750940	Nav2,	0	5	0.001	30.683	14.905	Up	0.0245014	0.095526
chr7:18539165|18547654	Hnrnpm,	0	5	0.001	30.683	14.905	Up	0.0245014	0.0954913
chr14:87350088|87377952	Adcy1,	0	5	0.001	30.683	14.905	Up	0.0245014	0.0954565
chr20:34910766|34922495	Mcm9,	0	5	0.001	30.683	14.905	Up	0.0245014	0.0954218
chr8:58945411|58952156	Dmxl2,	0	5	0.001	30.683	14.905	Up	0.0245014	0.0953871
chr5:106445433|106453801	Focad,	0	5	0.001	30.683	14.905	Up	0.0245014	0.0953525
chr12:39654165|39657095	Arpc3,	0	5	0.001	30.683	14.905	Up	0.0245014	0.0953178
chr6:109817920|109875835	Ttll5,	0	5	0.001	30.683	14.905	Up	0.0245014	0.0952832
chr7:31851743|31865698	Tmpo,	0	5	0.001	30.683	14.905	Up	0.0245014	0.0952486
chr1:15474913|15514085	Map3k5,	0	5	0.001	30.683	14.905	Up	0.0245014	0.0952141
chr12:40251855|40252529	Sh2b3,	0	5	0.001	30.683	14.905	Up	0.0245014	0.0951795
chr3:10675213|10678501	Gpr107,	0	5	0.001	30.683	14.905	Up	0.0245014	0.095145
chr8:97476310|97484317	U6,SNORA17,7SK,U1,5S_rRNA,SNORA44,SNORA2,uc_338,SNORA70,U7,U2,SNORA61,SNORD113,Morf4l1,	0	5	0.001	30.683	14.905	Up	0.0245014	0.0951105
chr15:70039432|70105489	Diaph3,	0	5	0.001	30.683	14.905	Up	0.0245014	0.0950761
chr20:5546577|5549084	Syngap1,	0	5	0.001	30.683	14.905	Up	0.0245014	0.0950416
chr10:59207763|59230023	5S_rRNA,U1,7SK,SNORA17,U7,U6,SNORA70,SNORA44,U4,SNORA42,SNORA19,SNORA48,SNORA67,U2,ACEA_U3,U3,Ube2g1,	0	5	0.001	30.683	14.905	Up	0.0245014	0.0950072
chr3:118184448|118221557	Galk2,	0	5	0.001	30.683	14.905	Up	0.0245014	0.0949729
chr3:29030480|29039255	U6,SNORA17,U1,U6atac,U2,SNORA48,U4,U7,Arhgap15,	0	5	0.001	30.683	14.905	Up	0.0245014	0.0949385
chr5:127776175|127788504	Echdc2,	0	5	0.001	30.683	14.905	Up	0.0245014	0.0949042
chr12:40816701|40818736	Hectd4,	0	5	0.001	30.683	14.905	Up	0.0245014	0.0948698
chr2:39042496|39042852	5_8S_rRNA,5S_rRNA,U6,SNORA24,SNORA17,U4,U1,7SK,SNORA32,SNORA15,LOC100909885,	0	5	0.001	30.683	14.905	Up	0.0245014	0.0948356
chr9:69005057|69061022	Pard3b,	0	5	0.001	30.683	14.905	Up	0.0245014	0.0948013
chr4:45139332|45153231	ST7,	0	5	0.001	30.683	14.905	Up	0.0245014	0.0947671
chr7:117816987|117829962	Arhgap39,	0	5	0.001	30.683	14.905	Up	0.0245014	0.0947328
chr2:140516884|140518253	Naa15,	0	5	0.001	30.683	14.905	Up	0.0245014	0.0946987
chr1:257257750|257297363	U6,SNORA17,SNORA42,U4,5S_rRNA,SNORA20,7SK,SNORA44,SNORA19,Plce1,	0	5	0.001	30.683	14.905	Up	0.0245014	0.0946645
chr1:134799596|134811320	Chd2,	0	5	0.001	30.683	14.905	Up	0.0245014	0.0946304
chr19:11455327|11456247	Nudt21,	0	5	0.001	30.683	14.905	Up	0.0245014	0.0945962
chr13:111372450|111436497	Hhat,	0	5	0.001	30.683	14.905	Up	0.0245014	0.0945622
chr11:15728169|15787594	U4,U7,U6,SNORA17,7SK,5S_rRNA,U1,	0	5	0.001	30.683	14.905	Up	0.0245014	0.0945281
chr18:77484239|77494282	U6,SNORA17,7SK,5S_rRNA,U1,Dcp2,Atp9b,	0	5	0.001	30.683	14.905	Up	0.0245014	0.0944941
chr1:189528335|189529570	SNORA32,U6,SNORA36,SNORA17,SNORA42,RNaseP_nuc,U4,5S_rRNA,SNORA21,SNORA24,U1,SNORA20,7SK,Metazoa_SRP,U2,SNORD116,SNORA44,Acsm3,	0	5	0.001	30.683	14.905	Up	0.0245014	0.09446
chrX:104429943|104487794	Pcdh19,	0	5	0.001	30.683	14.905	Up	0.0245014	0.094426
chr8:91474644|91527174	Bckdhb,	0	5	0.001	30.683	14.905	Up	0.0245014	0.0943921
chr17:1638607|1645181	Slc35d2,	0	5	0.001	30.683	14.905	Up	0.0245014	0.0943581
chr8:116522913|116530740	Rbm5,	0	5	0.001	30.683	14.905	Up	0.0245014	0.0943242
chr3:110880970|110891998	Casc5,	2	41	11.335	251.597	4.472	Up	2.21e-11	1.18e-08
chr18:71790177|71829886	U6,SNORA17,7SK,5S_rRNA,U1,Dcp2,	2	26	11.335	159.549	3.815	Up	5.84e-07	6.59e-05
chr14:106916021|106919203	Ehbp1,	2	25	11.335	153.413	3.759	Up	1.14e-06	0.000111607
chr7:26522315|26526603	Slc41a2,	2	25	11.335	153.413	3.759	Up	1.14e-06	0.000110592
chr15:3233141|3392300	Adk,	3	36	17.002	220.914	3.7	Up	4.85e-09	1.24e-06
chr10:20377589|20392169	Slit3,	2	23	11.335	141.14	3.638	Up	4.26e-06	0.00030413
chr2:247858119|247883725	Pdlim5,	6	63	34.005	386.6	3.507	Up	2.29e-14	2.45e-11
chr4:7211891|7222177	Agap3,	2	20	11.335	122.73	3.437	Up	3.03e-05	0.0013282
chr11:79611540|79778947	U7,U6,SNORA17,7SK,5S_rRNA,U1,	2	19	11.335	116.594	3.363	Up	5.78e-05	0.00209032
chr11:79529343|79667277	Lpp,	2	19	11.335	116.594	3.363	Up	5.78e-05	0.00208329
chr2:247853847|247883725	5S_rRNA,U6,SNORA17,U1,7SK,SNORA15,U7,Pdlim5,	6	54	34.005	331.372	3.285	Up	7.24e-12	4.08e-09
chr18:60572935|60578301	Nedd4l,	3	27	17.002	165.686	3.285	Up	1.67e-06	0.000151166
chr11:79309778|79361614	Lpp,	2	17	11.335	104.321	3.202	Up	0.000208026	0.00519338
chr4:79954598|79956766	Dfna5,	8	66	45.34	405.01	3.159	Up	9.03e-14	7.44e-11
chr9:79733524|79735839	Xrcc5,	2	16	11.335	98.184	3.115	Up	0.000392032	0.00810553
chr7:127178724|127182545	U6,7SK,SNORA17,5S_rRNA,U1,U7,U2,U12,Tbc1d22a,	2	16	11.335	98.184	3.115	Up	0.000392032	0.00808991
chr14:37251286|37254001	Dcun1d4,	2	16	11.335	98.184	3.115	Up	0.000392032	0.00807435
chr4:179486718|179500999	Kras,	2	16	11.335	98.184	3.115	Up	0.000392032	0.00805885
chr10:95293891|95299099	Bptf,	2	15	11.335	92.048	3.022	Up	0.000734928	0.0117129
chr7:121971241|122005110	Tnrc6b,	4	30	22.67	184.095	3.022	Up	1.14e-06	0.000110065
chr8:113996116|114004085	Atp2c1,	2	14	11.335	85.911	2.922	Up	0.00136975	0.01759
chr5:119097703|119129476	7SK,SNORA17,SNORA40,U6,U4,SNORA2,U1,5S_rRNA,SNORA15,SNORA73,U2,SNORA44,5_8S_rRNA,SNORA70,Y_RNA,	2	14	11.335	85.911	2.922	Up	0.00136975	0.0175689
chr5:114985769|114994171	Hook1,	2	14	11.335	85.911	2.922	Up	0.00136975	0.0175479
chr14:103206665|103288820	Meis1,	2	14	11.335	85.911	2.922	Up	0.00136975	0.0175269
chr1:206956299|206969242	LOC100909609,	2	14	11.335	85.911	2.922	Up	0.00136975	0.017506
chr8:71601458|71601850	Csnk1g1,	2	14	11.335	85.911	2.922	Up	0.00136975	0.0174851
chr12:12884434|12892828	Cyth3,	3	20	17.002	122.73	2.852	Up	0.000131532	0.0037767
chr1:225195375|225196571	Ahnak,	3	20	17.002	122.73	2.852	Up	0.000131532	0.0037666
chr6:103573441|103579183	Dcaf5,	3	20	17.002	122.73	2.852	Up	0.000131532	0.00375655
chr14:82239645|82240095	Letm1,	2	13	11.335	79.775	2.815	Up	0.00253638	0.0280337
chr2:84576447|84586078	March6,	2	13	11.335	79.775	2.815	Up	0.00253638	0.0280048
chr1:174775382|174778064	Wee1,	2	13	11.335	79.775	2.815	Up	0.00253638	0.0279759
chr19:34249087|34298610	Arhgap10,	2	13	11.335	79.775	2.815	Up	0.00253638	0.0279472
chr6:129496989|129499822	Atg2b,	2	13	11.335	79.775	2.815	Up	0.00253638	0.0279184
chr12:40520650|40523581	Mapkapk5,	2	13	11.335	79.775	2.815	Up	0.00253638	0.0278898
chr10:15554042|15555433	Luc7l,	3	19	17.002	116.594	2.778	Up	0.000241186	0.00549596
chr10:71292795|71298197	Synrg,	3	19	17.002	116.594	2.778	Up	0.000241186	0.00548429
chr1:209710668|209711353	SNORA32,U6,SNORA17,SNORA42,RNaseP_nuc,U4,5S_rRNA,SNORA24,U1,SNORA20,7SK,Metazoa_SRP,U2,SNORA44,Ears2,	3	19	17.002	116.594	2.778	Up	0.000241186	0.00547267
chr1:150830996|150846872	Nox4,	3	19	17.002	116.594	2.778	Up	0.000241186	0.0054611
chr14:10786399|10787114	Lin54,	4	25	22.67	153.413	2.759	Up	2.39e-05	0.00111437
chr10:102045162|102079765	Slc39a11,	4	25	22.67	153.413	2.759	Up	2.39e-05	0.00110955
chr15:109127707|109141568	Pcca,	4	24	22.67	147.276	2.7	Up	4.34e-05	0.00172945
chr9:113386175|113446886	Rab31,	2	12	11.335	73.638	2.7	Up	0.00466248	0.0404006
chr15:40100602|40112560	Atp8a2,	2	12	11.335	73.638	2.7	Up	0.00466248	0.040368
chr2:227522922|227529462	Sec24d,	2	12	11.335	73.638	2.7	Up	0.00466248	0.0403353
chr5:60992103|60994327	Shb,	2	12	11.335	73.638	2.7	Up	0.00466248	0.0403028
chr1:235720725|235737635	Vps13a,	2	12	11.335	73.638	2.7	Up	0.00466248	0.0402703
chr18:72571325|72597936	Smad2,	4	23	22.67	141.14	2.638	Up	7.85e-05	0.00255419
chr12:24996835|25001656	Eln,	4	23	22.67	141.14	2.638	Up	7.85e-05	0.00254645
chr15:16547297|16550375	U6,7SK,SNORA68,SNORA70,SNORA17,U1,	4	23	22.67	141.14	2.638	Up	7.85e-05	0.00253876
chr17:5569747|5571375	Agtpbp1,	3	17	17.002	104.321	2.617	Up	0.000797002	0.0117736
chr8:118834400|118837417	Setd2,	3	17	17.002	104.321	2.617	Up	0.000797002	0.0117574
chr4:147549584|147555580	Raf1,	3	17	17.002	104.321	2.617	Up	0.000797002	0.0117413
chr14:43248251|43281085	U6,7SK,U1,5S_rRNA,SNORA19,SNORA17,U4,U2,SNORA70,SCARNA23,RNaseP_nuc,U7,	3	17	17.002	104.321	2.617	Up	0.000797002	0.0117251
chr11:34367197|34370213	Hlcs,	2	11	11.335	67.502	2.574	Up	0.0085002	0.0565448
chr3:46525736|46558304	Pla2r1,	2	11	11.335	67.502	2.574	Up	0.0085002	0.0565097
chr20:22969267|22973985	Reep3,	2	11	11.335	67.502	2.574	Up	0.0085002	0.0564747
chr11:79445543|79446214	Lpp,	2	11	11.335	67.502	2.574	Up	0.0085002	0.0564396
chr16:1943368|1943706	Zmiz1,	2	11	11.335	67.502	2.574	Up	0.0085002	0.0564047
chr9:11174702|11190487	Uxs1,	2	11	11.335	67.502	2.574	Up	0.0085002	0.0563697
chr13:51710812|51714375	Ppp1r12b,	2	11	11.335	67.502	2.574	Up	0.0085002	0.0563349
chr11:34064815|34070810	U4,U7,U6,SNORA17,7SK,5S_rRNA,U1,U2,Morc3,	2	11	11.335	67.502	2.574	Up	0.0085002	0.0563
chr15:42860276|42862955	Ptk2b,	3	16	17.002	98.184	2.53	Up	0.00143472	0.0182493
chr10:18218676|18238682	Ranbp17,	3	16	17.002	98.184	2.53	Up	0.00143472	0.0182276
chr4:147295666|147382619	Pparg,	3	16	17.002	98.184	2.53	Up	0.00143472	0.018206
chr19:32527921|32528958	Zfp827,	3	16	17.002	98.184	2.53	Up	0.00143472	0.0181845
chr3:6002537|6004232	Brd3,	3	16	17.002	98.184	2.53	Up	0.00143472	0.018163
chr13:73255237|73265813	Acbd6,	3	16	17.002	98.184	2.53	Up	0.00143472	0.0181416
chr1:175171303|175218889	Sbf2,	4	21	22.67	128.867	2.507	Up	0.00025192	0.0056682
chr5:160187300|160188351	Plekhm2,	4	21	22.67	128.867	2.507	Up	0.00025192	0.00565632
chr3:119296641|119302965	Trpm7,	6	31	34.005	190.232	2.484	Up	8.27e-06	0.000506341
chr10:14570115|14577329	ENSRNOG00000054605,	2	10	11.335	61.365	2.437	Up	0.0153514	0.0777001
chr14:79407476|79421836	Tbc1d14,	2	10	11.335	61.365	2.437	Up	0.0153514	0.0776634
chr6:135765979|135769081	Cdc42bpb,	2	10	11.335	61.365	2.437	Up	0.0153514	0.0776268
chr6:7623900|7698590	Thada,	3	15	17.002	92.048	2.437	Up	0.00256372	0.0281326
chr20:5090501|5090805	Abhd16a,	2	10	11.335	61.365	2.437	Up	0.0153514	0.0775901
chrX:77040916|77045508	Magt1,	2	10	11.335	61.365	2.437	Up	0.0153514	0.0775535
chr10:13737926|13747119	Abca3,	2	10	11.335	61.365	2.437	Up	0.0153514	0.077517
chr7:51465047|51479896	Ppp1r12a,	2	10	11.335	61.365	2.437	Up	0.0153514	0.0774804
chr11:24527899|24550752	App,	2	10	11.335	61.365	2.437	Up	0.0153514	0.0774439
chr1:165366392|165367044	Ppme1,	5	25	28.337	153.413	2.437	Up	8.01e-05	0.00256931
chr3:13921627|13925763	Psmd5,	2	10	11.335	61.365	2.437	Up	0.0153514	0.0774075
chr8:64724416|64749357	Myo9a,	2	10	11.335	61.365	2.437	Up	0.0153514	0.0773711
chr17:54021110|54022324	Tbce,	3	15	17.002	92.048	2.437	Up	0.00256372	0.0281038
chr19:44221577|44222547	Kars,	4	20	22.67	122.73	2.437	Up	0.000447422	0.00833372
chr2:109487249|109512289	5_8S_rRNA,5S_rRNA,U6,SNORA24,SNORA17,U4,U1,7SK,SNORA32,SNORA15,LOC100909885,SNORA51,SNORA44,U6atac,Metazoa_SRP,U7,SNORA2,U2,	2	10	11.335	61.365	2.437	Up	0.0153514	0.0773347
chr4:152265847|152298116	Erc1,	2	10	11.335	61.365	2.437	Up	0.0153514	0.0772983
chr7:97702398|97734870	5_8S_rRNA,U6,7SK,SNORA17,5S_rRNA,U1,U4,U6atac,U7,U2,SNORA24,SNORA48,SNORA44,Y_RNA,RNaseP_nuc,	2	10	11.335	61.365	2.437	Up	0.0153514	0.077262
chr6:99112305|99114723	Syne2,	2	10	11.335	61.365	2.437	Up	0.0153514	0.0772257
chr2:128599095|128636642	Sclt1,	2	10	11.335	61.365	2.437	Up	0.0153514	0.0771894
chr13:52568512|52570169	Csrp1,	2	10	11.335	61.365	2.437	Up	0.0153514	0.0771532
chr7:70624610|70625468	Gli1,	3	15	17.002	92.048	2.437	Up	0.00256372	0.0280751
chr4:28510903|28520904	Ccdc132,	6	29	34.005	177.959	2.388	Up	2.56e-05	0.00118302
chr15:38130856|38137897	Zdhhc20,	5	24	28.337	147.276	2.378	Up	0.000140971	0.00393178
chr1:5848207|5851150	SNORA32,U6,SNORA36,SNORA17,SNORA70,	4	19	22.67	116.594	2.363	Up	0.000789458	0.0117432
chr9:113881768|113884083	Ndufv2,	4	19	22.67	116.594	2.363	Up	0.000789458	0.0117269
chr2:53922241|53934847	Oxct1,	4	19	22.67	116.594	2.363	Up	0.000789458	0.0117107
chr18:59067798|59070972	Txnl1,	4	19	22.67	116.594	2.363	Up	0.000789458	0.0116945
chr17:77607620|77613583	Prpf18,	3	14	17.002	85.911	2.337	Up	0.00454386	0.0396616
chr2:157066595|157071300	5_8S_rRNA,5S_rRNA,U6,SNORA24,SNORA17,U4,U1,7SK,SNORA32,SNORA15,SNORA44,U6atac,U7,SNORA2,U2,SNORA48,SNORA70,	3	14	17.002	85.911	2.337	Up	0.00454386	0.0396293
chr5:128941700|128959481	Eps15,	3	14	17.002	85.911	2.337	Up	0.00454386	0.039597
chr11:64536144|64545402	Upk1b,	6	28	34.005	171.822	2.337	Up	4.48e-05	0.001776
chr16:54011840|54019134	Asah1,	3	14	17.002	85.911	2.337	Up	0.00454386	0.0395648
chr15:83445616|83456262	Bora,	3	14	17.002	85.911	2.337	Up	0.00454386	0.0395327
chr13:110837569|110842071	Rcor3,	3	14	17.002	85.911	2.337	Up	0.00454386	0.0395006
chr5:138606008|138646976	Foxj3,	3	14	17.002	85.911	2.337	Up	0.00454386	0.0394686
chr16:62023411|62026513	Rbpms,	9	41	51.007	251.597	2.302	Up	8.6e-07	9.21e-05
chr8:87100666|87102375	Col12a1,	13	59	73.677	362.054	2.297	Up	3.3e-09	8.83e-07
chr1:31714405|31718649	Exoc3,	2	9	11.335	55.229	2.285	Up	0.0274256	0.104418
chr1:233469672|233581182	Gnaq,	2	9	11.335	55.229	2.285	Up	0.0274256	0.104381
chr11:24479964|24512332	App,	2	9	11.335	55.229	2.285	Up	0.0274256	0.104344
chr7:42328501|42339634	Kitlg,	2	9	11.335	55.229	2.285	Up	0.0274256	0.104307
chr4:7921280|7923368	Pus7,	2	9	11.335	55.229	2.285	Up	0.0274256	0.10427
chr8:63689729|63707786	Neo1,	2	9	11.335	55.229	2.285	Up	0.0274256	0.104233
chr9:93100627|93105087	Psmd1,	2	9	11.335	55.229	2.285	Up	0.0274256	0.104196
chr11:89570149|89574354	Ube2v2,	2	9	11.335	55.229	2.285	Up	0.0274256	0.104159
chr17:62358469|62375850	Ccny,	2	9	11.335	55.229	2.285	Up	0.0274256	0.104122
chr17:1766090|1771300	Cdc14b,	2	9	11.335	55.229	2.285	Up	0.0274256	0.104085
chr1:126188351|126195625	Tjp1,	4	18	22.67	110.457	2.285	Up	0.0013831	0.0176346
chr9:60039295|60055880	SNORA44,U1,U6,U7,SNORA48,7SK,SNORA17,5S_rRNA,Metazoa_SRP,U2,U4,SNORA51,	2	9	11.335	55.229	2.285	Up	0.0274256	0.104048
chr20:28067776|28072115	Ranbp2,	4	18	22.67	110.457	2.285	Up	0.0013831	0.0176136
chr15:44536655|44539992	Dock5,	2	9	11.335	55.229	2.285	Up	0.0274256	0.104011
chr10:61466938|61498597	Pafah1b1,	2	9	11.335	55.229	2.285	Up	0.0274256	0.103975
chr2:13599773|13608846	Ccnh,	2	9	11.335	55.229	2.285	Up	0.0274256	0.103938
chr5:47861910|47871797	Casp8ap2,	2	9	11.335	55.229	2.285	Up	0.0274256	0.103901
chr2:218919131|218929338	Slc30a7,	11	49	62.342	300.689	2.27	Up	9.1e-08	1.45e-05
chr6:55498714|55506806	Tspan13,	5	22	28.337	135.003	2.252	Up	0.000428606	0.00815341
chr8:73732789|73737419	Vps13c,	5	22	28.337	135.003	2.252	Up	0.000428606	0.00813895
chr11:61684121|61698595	2610015P09Rik,	8	35	45.34	214.778	2.244	Up	7.92e-06	0.000508003
chr19:42856166|42920390	U6,5S_rRNA,SNORA17,7SK,U4,U1,SNORA19,Y_RNA,	3	13	17.002	79.775	2.23	Up	0.00798066	0.0535209
chr4:144584805|144605764	Rad18,	3	13	17.002	79.775	2.23	Up	0.00798066	0.0534874
chr19:31530957|31538853	Hhip,	3	13	17.002	79.775	2.23	Up	0.00798066	0.053454
chr14:44036919|44051943	U6,7SK,U1,5S_rRNA,SNORA19,SNORA17,U4,U2,SNORA70,SCARNA23,RNaseP_nuc,U7,	4	17	22.67	104.321	2.202	Up	0.0024045	0.0268812
chr18:65825830|65840420	Mbd2,	4	17	22.67	104.321	2.202	Up	0.0024045	0.0268532
chr1:217428338|217461541	Shank2,	4	17	22.67	104.321	2.202	Up	0.0024045	0.0268252
chr16:71862024|71865681	Adam9,	4	17	22.67	104.321	2.202	Up	0.0024045	0.0267973
chr3:147782473|147785568	Tbc1d20,	5	21	28.337	128.867	2.185	Up	0.000740026	0.0117766
chr7:58266493|58274665	Rab21,	5	21	28.337	128.867	2.185	Up	0.000740026	0.0117592
chr20:14335985|14342412	Specc1l,	6	25	34.005	153.413	2.174	Up	0.000231064	0.0053334
chr6:8257474|8261060	Ppm1b,	6	25	34.005	153.413	2.174	Up	0.000231064	0.00532193
chr10:51724607|51729490	Myocd,	6	25	34.005	153.413	2.174	Up	0.000231064	0.00531051
chr12:47286246|47299735	Sppl3,	2	8	11.335	49.092	2.115	Up	0.0483818	0.154447
chr5:48607352|48636636	Rngtt,	2	8	11.335	49.092	2.115	Up	0.0483818	0.154401
chr1:102835084|102835754	Saa4,	3	12	17.002	73.638	2.115	Up	0.0138755	0.0710358
chr6:4259110|4315062	Slc8a1,	3	12	17.002	73.638	2.115	Up	0.0138755	0.0710018
chr3:13510410|13513377	Mapkap1,	4	16	22.67	98.184	2.115	Up	0.00414504	0.0370253
chr8:22423470|22424540	Ilf3,	2	8	11.335	49.092	2.115	Up	0.0483818	0.154355
chr10:61461420|61498597	Pafah1b1,	3	12	17.002	73.638	2.115	Up	0.0138755	0.0709679
chr18:72571325|72571612	Smad2,	2	8	11.335	49.092	2.115	Up	0.0483818	0.154309
chr9:68795663|68868858	SNORA44,U1,U6,U7,SNORA48,7SK,SNORA17,5S_rRNA,Metazoa_SRP,U2,U4,Pard3b,	3	12	17.002	73.638	2.115	Up	0.0138755	0.070934
chr8:61701009|61715390	Ptpn9,	3	12	17.002	73.638	2.115	Up	0.0138755	0.0709002
chr11:70952862|70956539	Lmln,	2	8	11.335	49.092	2.115	Up	0.0483818	0.154263
chr16:2166458|2179241	Slmap,	2	8	11.335	49.092	2.115	Up	0.0483818	0.154217
chr8:115779975|115788488	Dock3,	2	8	11.335	49.092	2.115	Up	0.0483818	0.154171
chr13:68736732|68756721	Swt1,	2	8	11.335	49.092	2.115	Up	0.0483818	0.154125
chr5:129413066|129475869	7SK,SNORA17,U6,U4,U1,5S_rRNA,SNORA15,SNORA73,U2,SNORA44,SNORA70,Y_RNA,	4	16	22.67	98.184	2.115	Up	0.00414504	0.0369945
chr9:20817077|20849380	Cd2ap,	2	8	11.335	49.092	2.115	Up	0.0483818	0.154079
chr5:75979765|75996811	AI314180,	2	8	11.335	49.092	2.115	Up	0.0483818	0.154034
chr4:10225077|10233323	7SK,U6,5S_rRNA,U7,SNORA17,SNORA48,	2	8	11.335	49.092	2.115	Up	0.0483818	0.153988
chr4:182678199|182699884	Tmtc1,	2	8	11.335	49.092	2.115	Up	0.0483818	0.153942
chr4:28513998|28520904	Ccdc132,	2	8	11.335	49.092	2.115	Up	0.0483818	0.153896
chr2:235660892|235678568	Col25a1,	2	8	11.335	49.092	2.115	Up	0.0483818	0.153851
chr19:34239430|34241861	Arhgap10,	2	8	11.335	49.092	2.115	Up	0.0483818	0.153805
chr1:220042074|220049075	SNORA32,U6,SNORA17,SNORA42,RNaseP_nuc,U4,5S_rRNA,SNORA24,U1,SNORA20,7SK,U2,SNORA44,Ears2,SNORA51,SNORA19,	2	8	11.335	49.092	2.115	Up	0.0483818	0.153759
chr7:117242840|117243196	Plec,	2	8	11.335	49.092	2.115	Up	0.0483818	0.153714
chr1:100780455|100781411	Vrk3,	2	8	11.335	49.092	2.115	Up	0.0483818	0.153668
chr20:18833481|18835620	7SK,SNORA17,U2,U6,5S_rRNA,SNORA26,Bicc1,	2	8	11.335	49.092	2.115	Up	0.0483818	0.153623
chr7:140337244|140337692	Ddx23,	2	8	11.335	49.092	2.115	Up	0.0483818	0.153577
chrX:123760490|123765639	Nkap,	2	8	11.335	49.092	2.115	Up	0.0483818	0.153532
chr7:75333664|75335941	Snx31,	3	12	17.002	73.638	2.115	Up	0.0138755	0.0708664
chr3:22217774|22259630	Dennd1a,	2	8	11.335	49.092	2.115	Up	0.0483818	0.153486
chr14:7291691|7293326	Aff1,	3	12	17.002	73.638	2.115	Up	0.0138755	0.0708326
chr15:34308708|34310423	Ipo4,	4	16	22.67	98.184	2.115	Up	0.00414504	0.0369637
chr11:88236613|88238618	Mapk1,	3	12	17.002	73.638	2.115	Up	0.0138755	0.0707989
chrX:71331454|71337254	Nono,	2	8	11.335	49.092	2.115	Up	0.0483818	0.153441
chr4:144996199|145000253	Thumpd3,	3	12	17.002	73.638	2.115	Up	0.0138755	0.0707652
chr17:16124900|16143144	Fam120a,	11	43	62.342	263.87	2.082	Up	2.19e-06	0.000184927
chr20:4066948|4067229	RT1-Ba,	14	54	79.344	331.372	2.062	Up	1.25e-07	1.82e-05
chr2:57539193|57544062	Nipbl,	6	23	34.005	141.14	2.053	Up	0.000668998	0.010856
chr8:85809358|85809749	Mto1,	11	42	62.342	257.734	2.048	Up	3.68e-06	0.00029828
chrX:123760014|123763563	Nkap,	5	19	28.337	116.594	2.041	Up	0.0021576	0.0245829
chr8:117144403|117150102	Usp4,	5	19	28.337	116.594	2.041	Up	0.0021576	0.0245567
chr13:81156728|81162420	Prrx1,	5	19	28.337	116.594	2.041	Up	0.0021576	0.0245307
chr10:40327260|40334408	Anxa6,	5	19	28.337	116.594	2.041	Up	0.0021576	0.0245047
chr5:62239582|62247870	Tbc1d2,	5	19	28.337	116.594	2.041	Up	0.0021576	0.0244787
chr19:54803498|54822499	Banp,	5	19	28.337	116.594	2.041	Up	0.0021576	0.0244528
chr9:61674828|61675318	Coq10b,	4	15	22.67	92.048	2.022	Up	0.00707968	0.0485425
chr1:242607845|242648705	Pgm5,	4	15	22.67	92.048	2.022	Up	0.00707968	0.0485114
chr5:155702728|155705944	Cdc42,	4	15	22.67	92.048	2.022	Up	0.00707968	0.0484804
chr18:59192337|59209831	Wdr7,	4	15	22.67	92.048	2.022	Up	0.00707968	0.0484494
chr12:38080067|38084011	Ccdc62,	4	15	22.67	92.048	2.022	Up	0.00707968	0.0484185
chr10:15373621|15385066	5S_rRNA,U1,7SK,SNORA17,U7,U6,SNORA70,	4	15	22.67	92.048	2.022	Up	0.00707968	0.0483876
chr8:61148561|61150823	Hmg20a,	7	26	39.672	159.549	2.008	Up	0.000353084	0.00732855
chr16:14111119|14131526	Ccser2,	3	11	17.002	67.502	1.989	Up	0.023851	0.102506
chr14:103185568|103187179	Meis1,	3	11	17.002	67.502	1.989	Up	0.023851	0.102465
chr14:91797457|91858184	Ikzf1,	3	11	17.002	67.502	1.989	Up	0.023851	0.102424
chr1:245926333|245937626	Rfx3,	3	11	17.002	67.502	1.989	Up	0.023851	0.102382
chr8:61725542|61734430	Ptpn9,	3	11	17.002	67.502	1.989	Up	0.023851	0.102341
chr12:30068980|30083826	Tpst1,	3	11	17.002	67.502	1.989	Up	0.023851	0.1023
chr2:172312783|172322184	Schip1,	3	11	17.002	67.502	1.989	Up	0.023851	0.102259
chr14:79973875|79987917	Afap1,	3	11	17.002	67.502	1.989	Up	0.023851	0.102219
chr17:16141478|16143144	Fam120a,	9	33	51.007	202.505	1.989	Up	5.95e-05	0.00212965
chr18:48505040|48521166	Prdm6,	3	11	17.002	67.502	1.989	Up	0.023851	0.102178
chr6:3303889|3305551	Map4k3,	5	18	28.337	110.457	1.963	Up	0.00363896	0.0332536
chr3:153165545|153171382	Soga1,	5	18	28.337	110.457	1.963	Up	0.00363896	0.0332253
chr10:59279375|59281717	Ankfy1,	5	18	28.337	110.457	1.963	Up	0.00363896	0.033197
chr2:62978470|62981330	Drosha,	4	14	22.67	85.911	1.922	Up	0.0119694	0.0624109
chr2:251887045|251889238	Syde2,	4	14	22.67	85.911	1.922	Up	0.0119694	0.0623806
chr1:185306404|185307538	Pik3c2a,	4	14	22.67	85.911	1.922	Up	0.0119694	0.0623502
chr4:153515286|153560000	7SK,U6,U7,SNORA17,U1,U4,SNORA3,U2,LOC100360260,SNORA36,SCARNA16,Mical3,	4	14	22.67	85.911	1.922	Up	0.0119694	0.0623199
chr4:148208263|148247144	Zfand4,	4	14	22.67	85.911	1.922	Up	0.0119694	0.0622896
chr8:52804829|52808698	Rexo2,	6	21	34.005	128.867	1.922	Up	0.00188191	0.0216026
chr18:48443339|48443646	Prdm6,	9	31	51.007	190.232	1.899	Up	0.000162993	0.00417621
chr4:22102427|22104879	Crot,	9	31	51.007	190.232	1.899	Up	0.000162993	0.00416625
chr4:151118221|151167953	7SK,U6,5S_rRNA,U7,SNORA17,U1,U4,SNORA3,U2,LOC100360260,SNORA36,SCARNA16,	7	24	39.672	147.276	1.892	Up	0.000978172	0.0140999
chr8:82334237|82340165	Mapk6,	5	17	28.337	104.321	1.88	Up	0.00608152	0.0424873
chr1:266896133|266897031	Pdcd11,	5	17	28.337	104.321	1.88	Up	0.00608152	0.0424596
chr8:96111875|96113285	Syncrip,	8	27	45.34	165.686	1.87	Up	0.000510582	0.00926836
chr17:81173780|81187710	Hacd1,	14	47	79.344	288.416	1.862	Up	4.18e-06	0.000300254
chr2:231078900|231128709	Camk2d,	24	80	136.019	490.921	1.852	Up	1.93e-09	5.73e-07
chr1:162658712|162660625	Rsf1,	6	20	34.005	122.73	1.852	Up	0.0031183	0.0287905
chr4:153409395|153415888	Bcl2l13,	3	10	17.002	61.365	1.852	Up	0.0404724	0.131991
chr18:31948631|31952267	Arhgap26,	3	10	17.002	61.365	1.852	Up	0.0404724	0.131951
chr7:98666108|98682856	5_8S_rRNA,U6,7SK,SNORA17,5S_rRNA,U1,U4,U6atac,U7,U2,SNORA24,SNORA48,SNORA44,Y_RNA,RNaseP_nuc,Tmem65,	6	20	34.005	122.73	1.852	Up	0.0031183	0.0287657
chr15:58655630|58657466	Tsc22d1,	3	10	17.002	61.365	1.852	Up	0.0404724	0.131911
chr14:43430448|43517916	U6,7SK,U1,5S_rRNA,SNORA19,SNORA17,U4,U2,SNORA70,SCARNA23,RNaseP_nuc,U7,	3	10	17.002	61.365	1.852	Up	0.0404724	0.131871
chr12:51989340|51997274	Ep400,	3	10	17.002	61.365	1.852	Up	0.0404724	0.131831
chr17:43258446|43263901	Lrrc16a,	3	10	17.002	61.365	1.852	Up	0.0404724	0.131791
chr1:197974979|197979643	Eif3c,	3	10	17.002	61.365	1.852	Up	0.0404724	0.131751
chr1:163965001|163976846	Uvrag,	3	10	17.002	61.365	1.852	Up	0.0404724	0.131711
chr10:4586519|4605111	Txndc11,	3	10	17.002	61.365	1.852	Up	0.0404724	0.131671
chr4:8066905|8149019	Srpk2,	6	20	34.005	122.73	1.852	Up	0.0031183	0.028741
chr5:29851601|29865341	Ripk2,	3	10	17.002	61.365	1.852	Up	0.0404724	0.131631
chr3:46829991|46847426	Rbms1,	16	53	90.679	325.235	1.843	Up	1.19e-06	0.000112612
chr9:113561405|113562002	U6,U7,7SK,SNORA17,Ppp4r1,	4	13	22.67	79.775	1.815	Up	0.0200094	0.096881
chr5:62123425|62125501	Nans,	4	13	22.67	79.775	1.815	Up	0.0200094	0.0968372
chr3:55157605|55165724	Cers6,	4	13	22.67	79.775	1.815	Up	0.0200094	0.0967934
chr19:55890780|55896592	Spg7,	8	26	45.34	159.549	1.815	Up	0.000836062	0.0122325
chr17:66256154|66262248	Mtr,	8	26	45.34	159.549	1.815	Up	0.000836062	0.0122159
chr20:8006289|8019015	Fkbp5,	4	13	22.67	79.775	1.815	Up	0.0200094	0.0967497
chr2:247836113|247883725	Pdlim5,	9	29	51.007	177.959	1.803	Up	0.000436092	0.00822279
chr10:800444|802135	Myh11,	9	29	51.007	177.959	1.803	Up	0.000436092	0.00820834
chr8:50206189|50209405	Pcsk7,	5	16	28.337	98.184	1.793	Up	0.0100629	0.0658762
chr10:52216060|52228649	Map2k4,	5	16	28.337	98.184	1.793	Up	0.0100629	0.0658359
chr11:53158975|53178615	Bbx,	10	32	56.675	196.368	1.793	Up	0.000228324	0.00529297
chr1:225019523|225021984	Hnrnpul2,	10	32	56.675	196.368	1.793	Up	0.000228324	0.00528153
chr1:189679087|189685094	Lyrm1,	5	16	28.337	98.184	1.793	Up	0.0100629	0.0657958
chr1:28362167|28375861	Rnf217,	5	16	28.337	98.184	1.793	Up	0.0100629	0.0657556
chr3:23483537|23483988	Ppp6c,	5	16	28.337	98.184	1.793	Up	0.0100629	0.0657155
chr6:21796913|21827554	Ttc27,	5	16	28.337	98.184	1.793	Up	0.0100629	0.0656755
chr12:14654706|14703546	Sdk1,	17	54	96.347	331.372	1.782	Up	1.65e-06	0.000150739
chr17:26968192|26969252	Bmp6,	6	19	34.005	116.594	1.778	Up	0.00512114	0.0437031
chr4:66193731|66214585	Ubn2,	12	38	68.009	233.187	1.778	Up	6.32e-05	0.00225476
chr5:58551128|58564765	Unc13b,	6	19	34.005	116.594	1.778	Up	0.00512114	0.0436683
chr6:124501317|124505972	U6,7SK,U4,SNORA17,5S_rRNA,SNORD113,SNORA32,uc_338,	6	19	34.005	116.594	1.778	Up	0.00512114	0.0436336
chr5:127620259|127635191	7SK,SNORA17,SNORA40,U6,U4,U1,5S_rRNA,SNORA15,SNORA73,U2,SNORA44,SNORA70,Y_RNA,	13	41	73.677	251.597	1.772	Up	3.33e-05	0.00136815
chr16:6853712|6865217	Sfmbt1,	7	22	39.672	135.003	1.767	Up	0.0026292	0.0287041
chr18:72593000|72595275	Smad2,	7	22	39.672	135.003	1.767	Up	0.0026292	0.0286749
chr8:60403447|60443706	Scaper,	9	28	51.007	171.822	1.752	Up	0.000706256	0.0113064
chr15:59249769|59250976	Ccdc122,	7	21	39.672	128.867	1.7	Up	0.00425642	0.0377682
chr5:166060053|166067876	Kif1b,	5	15	28.337	92.048	1.7	Up	0.0164705	0.082391
chr7:78170329|78189124	5_8S_rRNA,U6,7SK,SNORA17,SNORA26,5S_rRNA,U1,U4,U6atac,U7,U2,SNORA24,SNORA48,SNORA44,Rims2,	9	27	51.007	165.686	1.7	Up	0.00113568	0.0161743
chr4:9164919|9178179	Orc5,	4	12	22.67	73.638	1.7	Up	0.0330338	0.121997
chr15:51944051|51944899	Ppp3cc,	4	12	22.67	73.638	1.7	Up	0.0330338	0.121955
chr7:124180911|124182706	Arfgap3,	15	45	85.012	276.143	1.7	Up	2.38e-05	0.00111223
chr2:80226167|80234308	Ankh,	6	18	34.005	110.457	1.7	Up	0.00832996	0.055585
chr3:82723344|82725485	Ext2,	12	36	68.009	220.914	1.7	Up	0.000162163	0.00416492
chr3:61484419|61488758	Lnp,	5	15	28.337	92.048	1.7	Up	0.0164705	0.0823525
chr14:44496991|44498906	Ugdh,	5	15	28.337	92.048	1.7	Up	0.0164705	0.0823141
chr2:44804777|44806942	Dhx29,	4	12	22.67	73.638	1.7	Up	0.0330338	0.121913
chr3:163592872|163595055	Arfgef2,	14	42	79.344	257.734	1.7	Up	4.5e-05	0.00177818
chr19:56720223|56722271	Nup133,	4	12	22.67	73.638	1.7	Up	0.0330338	0.121871
chr6:136348078|136358154	Klc1,	6	18	34.005	110.457	1.7	Up	0.00832996	0.0555504
chr9:96866448|96884476	Agap1,	4	12	22.67	73.638	1.7	Up	0.0330338	0.121829
chr15:41281843|41316227	Tnfrsf19,	5	15	28.337	92.048	1.7	Up	0.0164705	0.0822757
chr19:33058446|33073342	Slc10a7,	10	30	56.675	184.095	1.7	Up	0.000591318	0.0105375
chr13:95193009|95230772	Akt3,	5	15	28.337	92.048	1.7	Up	0.0164705	0.0822373
chr9:49872068|49880177	Tgfbrap1,	6	18	34.005	110.457	1.7	Up	0.00832996	0.0555158
chr5:71790897|71800599	Zfp462,	4	12	22.67	73.638	1.7	Up	0.0330338	0.121787
chr7:30416990|30426040	Uhrf1bp1l,	6	18	34.005	110.457	1.7	Up	0.00832996	0.0554813
chr10:72203091|72212546	Myo19,	14	41	79.344	251.597	1.665	Up	7.13e-05	0.00235018
chr10:86908787|86909673	Top2a,	12	35	68.009	214.778	1.659	Up	0.000257586	0.00577144
chr7:35041630|35048464	Fgd6,	11	32	62.342	196.368	1.655	Up	0.00049169	0.00900171
chr5:58467569|58467992	Pigo,	11	32	62.342	196.368	1.655	Up	0.00049169	0.00898635
chr15:70121769|70139170	Diaph3,	27	78	153.021	478.648	1.645	Up	4.86e-08	9.29e-06
chr20:6241665|6245611	Stk38,	13	37	73.677	227.051	1.624	Up	0.000213534	0.00499334
chr3:23488872|23493868	Ppp6c,	13	37	73.677	227.051	1.624	Up	0.000213534	0.00498246
chr19:54250399|54251089	Cox4i1,	6	17	34.005	104.321	1.617	Up	0.0134092	0.068879
chr18:14654702|14663398	U6,SNORA17,7SK,5S_rRNA,	6	17	34.005	104.321	1.617	Up	0.0134092	0.068846
chr16:2565991|2581762	Appl1,	6	17	34.005	104.321	1.617	Up	0.0134092	0.068813
chr18:72571325|72576120	Smad2,	6	17	34.005	104.321	1.617	Up	0.0134092	0.0687801
chr19:32214551|32215127	Smad1,	11	31	62.342	190.232	1.609	Up	0.000776856	0.0121996
chr17:79761095|79777211	Fam188a,	11	31	62.342	190.232	1.609	Up	0.000776856	0.0121817
chr10:93841361|93878141	Tanc2,	5	14	28.337	85.911	1.6	Up	0.0266386	0.101711
chr7:75333664|75347978	Snx31,	5	14	28.337	85.911	1.6	Up	0.0266386	0.101675
chr9:8856697|8857681	SNORA44,U1,U6,	19	53	107.682	325.235	1.595	Up	1.15e-05	0.000678238
chr5:140543793|140548540	Ppt1,	9	25	51.007	153.413	1.589	Up	0.00286976	0.0287244
chr1:192465806|192467204	Prkcb,	8	22	45.34	135.003	1.574	Up	0.00555898	0.0429558
chr9:54232163|54248877	Gls,	12	33	68.009	202.505	1.574	Up	0.000637826	0.0104451
chr3:45832486|45845123	Tanc1,	16	44	90.679	270.007	1.574	Up	7.67e-05	0.0025198
chr20:50444171|50448905	Bves,	19	52	107.682	319.099	1.567	Up	1.78e-05	0.000851084
chr8:118842748|118844958	Setd2,	7	19	39.672	116.594	1.555	Up	0.0108436	0.0637053
chr2:202902838|202905658	Man1a2,	7	19	39.672	116.594	1.555	Up	0.0108436	0.0636704
chr19:16955422|16972431	Fto,	7	19	39.672	116.594	1.555	Up	0.0108436	0.0636355
chr4:66193731|66200637	Ubn2,	7	19	39.672	116.594	1.555	Up	0.0108436	0.0636006
chr1:204836742|204842017	Mettl10,	7	19	39.672	116.594	1.555	Up	0.0108436	0.0635658
chr5:157901413|157903058	Ubr4,	7	19	39.672	116.594	1.555	Up	0.0108436	0.063531
chr2:47203786|47209416	Itga1,	10	27	56.675	165.686	1.548	Up	0.00233806	0.0262205
chr15:3233141|3239097	Adk,	23	62	130.351	380.464	1.545	Up	3.44e-06	0.000281094
chr1:31950617|31954909	Brd9,	13	35	73.677	214.778	1.544	Up	0.00052183	0.00944054
chr1:255215916|255220207	Hectd2,	6	16	34.005	98.184	1.53	Up	0.0213434	0.0929975
chr10:4571789|4573428	Zc3h7a,	6	16	34.005	98.184	1.53	Up	0.0213434	0.0929597
chr10:91965974|91973005	Nsf,	9	24	51.007	147.276	1.53	Up	0.00450554	0.0393592
chr10:47433732|47434854	Usp22,	6	16	34.005	98.184	1.53	Up	0.0213434	0.0929219
chr12:38068945|38075574	Ccdc62,	6	16	34.005	98.184	1.53	Up	0.0213434	0.0928841
chr12:23518963|23523839	Prkrip1,	17	45	96.347	276.143	1.519	Up	9.74e-05	0.00307595
chr7:72043294|72073470	Cpq,	14	37	79.344	227.051	1.517	Up	0.000425724	0.008113
chr17:81177595|81187710	Hacd1,	49	129	277.705	791.61	1.511	Up	3.89e-11	1.9e-08
chr4:8223840|8241173	7SK,U6,5S_rRNA,Kmt2e,	13	34	73.677	208.641	1.502	Up	0.000807944	0.0118698
chr1:114304821|114311513	Cyfip1,	10	26	56.675	159.549	1.493	Up	0.00363994	0.0331777
chr13:76989280|77004245	Rfwd2,	5	13	28.337	79.775	1.493	Up	0.0425218	0.137378
chr15:70790038|70832121	U6,7SK,SNORA70,SNORA17,U1,U4,5S_rRNA,U2,	5	13	28.337	79.775	1.493	Up	0.0425218	0.137337
chr4:118884464|118894639	Gfpt1,	5	13	28.337	79.775	1.493	Up	0.0425218	0.137295
chr8:107741935|107748271	Armc8,	5	13	28.337	79.775	1.493	Up	0.0425218	0.137254
chr8:61622838|61626343	Snupn,	5	13	28.337	79.775	1.493	Up	0.0425218	0.137213
chr8:79330088|79338690	Nedd4,	17	44	96.347	270.007	1.487	Up	0.000149522	0.00388684
chr19:12691066|12713398	Large,	17	44	96.347	270.007	1.487	Up	0.000149522	0.00387743
chr15:3233141|3293913	Adk,	31	80	175.691	490.921	1.482	Up	3.04e-07	3.87e-05
chr13:73203187|73239904	Acbd6,	7	18	39.672	110.457	1.477	Up	0.0170396	0.0846842
chr1:192952650|192953216	Rbbp6,	7	18	39.672	110.457	1.477	Up	0.0170396	0.084645
chr12:5612049|5619907	Fry,	7	18	39.672	110.457	1.477	Up	0.0170396	0.0846057
chr5:147363511|147368505	S100pbp,	7	18	39.672	110.457	1.477	Up	0.0170396	0.0845665
chr2:235674808|235711272	Col25a1,	7	18	39.672	110.457	1.477	Up	0.0170396	0.0845273
chr17:63878151|63879166	U4,U6,SNORA17,7SK,U2,RNaseP_nuc,Zmynd11,	7	18	39.672	110.457	1.477	Up	0.0170396	0.0844882
chr16:7226824|7229432	Stab1,	7	18	39.672	110.457	1.477	Up	0.0170396	0.0844491
chr1:167239233|167240124	Nup98,	7	18	39.672	110.457	1.477	Up	0.0170396	0.0844101
chr4:148230154|148247144	Zfand4,	9	23	51.007	141.14	1.468	Up	0.00701064	0.0481307
chr14:37552177|37583161	U6,7SK,U1,5S_rRNA,SNORA19,SNORA17,U4,U2,SNORA70,SCARNA23,RNaseP_nuc,Fryl,	11	28	62.342	171.822	1.463	Up	0.00293382	0.027181
chr18:27445384|27449360	Cdc23,	13	33	73.677	202.505	1.459	Up	0.00124246	0.017532
chr1:164025518|164055455	Uvrag,	32	81	181.359	497.058	1.455	Up	3.76e-07	4.68e-05
chr17:20098292|20109613	Dtnbp1,	20	50	113.349	306.826	1.437	Up	8.01e-05	0.00256206
chr10:39004096|39019660	Rad50,	8	20	45.34	122.73	1.437	Up	0.0135764	0.0696042
chr6:107055966|107056470	Zfyve1,	12	30	68.009	184.095	1.437	Up	0.00236068	0.0264189
chr18:26653959|26670959	U6,SNORA17,7SK,5S_rRNA,U1,U7,	19	47	107.682	288.416	1.421	Up	0.00014973	0.00387344
chr2:128562842|128569487	Sclt1,	15	37	85.012	227.051	1.417	Up	0.000808134	0.0118563
chr5:22717443|22731410	Asph,	11	27	62.342	165.686	1.41	Up	0.0044974	0.0393844
chr14:43430448|43451768	U6,7SK,U1,5S_rRNA,SNORA19,SNORA17,U4,U2,SNORA70,SCARNA23,RNaseP_nuc,U7,	11	27	62.342	165.686	1.41	Up	0.0044974	0.0393522
chr4:28457541|28467072	Ccdc132,	11	27	62.342	165.686	1.41	Up	0.0044974	0.0393201
chr1:142191060|142191760	Furin,	9	22	51.007	135.003	1.404	Up	0.0108052	0.0636545
chr9:84367943|84370769	Farsb,	9	22	51.007	135.003	1.404	Up	0.0108052	0.0636195
chr6:86842054|86849086	Fancm,	9	22	51.007	135.003	1.404	Up	0.0108052	0.0635846
chr1:281825348|281857037	Cacul1,	7	17	39.672	104.321	1.395	Up	0.0264702	0.101285
chr6:103389817|103393554	Actn1,	14	34	79.344	208.641	1.395	Up	0.00152323	0.0180462
chr14:84892097|84893363	Ascc2,	14	34	79.344	208.641	1.395	Up	0.00152323	0.0180263
chr1:259396273|259429446	Sorbs1,	7	17	39.672	104.321	1.395	Up	0.0264702	0.101249
chr5:102680609|102743416	Bnc2,	7	17	39.672	104.321	1.395	Up	0.0264702	0.101212
chr1:185261106|185267832	Pik3c2a,	22	53	124.684	325.235	1.383	Up	7.9e-05	0.00254018
chr4:96739878|96787475	Prdm5,	27	65	153.021	398.873	1.382	Up	1.22e-05	0.000708648
chr11:68722906|68725314	Adcy5,	15	36	85.012	220.914	1.378	Up	0.00122219	0.0172687
chr1:192379875|192409606	Prkcb,	10	24	56.675	147.276	1.378	Up	0.00859498	0.0568575
chr10:66901944|66917125	Nf1,	8	19	45.34	116.594	1.363	Up	0.020884	0.0911813
chr13:60462943|60484400	Cdc73,	8	19	45.34	116.594	1.363	Up	0.020884	0.0911441
chr4:77219610|77235733	7SK,U6,5S_rRNA,U7,SNORA17,SNORA48,U1,U4,Metazoa_SRP,SNORA3,SNORA44,U2,SNORA73,Cul1,	8	19	45.34	116.594	1.363	Up	0.020884	0.091107
chr10:104335898|104338081	2310067B10Rik,	8	19	45.34	116.594	1.363	Up	0.020884	0.0910699
chr4:50352168|50384690	Cadps2,	8	19	45.34	116.594	1.363	Up	0.020884	0.0910328
chr1:259396273|259409897	Sorbs1,	24	57	136.019	349.781	1.363	Up	5.14e-05	0.00200963
chr1:200648164|200658087	Fgfr2,	11	26	62.342	159.549	1.356	Up	0.00683548	0.0470186
chr19:55882755|55896592	Spg7,	11	26	62.342	159.549	1.356	Up	0.00683548	0.0469884
chr13:76952080|77004245	Rfwd2,	9	21	51.007	128.867	1.337	Up	0.0164856	0.0822362
chr10:43539819|43542903	5S_rRNA,U1,7SK,SNORA17,U7,U6,SNORA70,SNORA44,Metazoa_SRP,U4,SNORA42,SNORA29,SNORA19,Cnot8,	27	63	153.021	386.6	1.337	Up	2.69e-05	0.0012272
chr2:33937182|33955969	5_8S_rRNA,5S_rRNA,U6,SNORA24,SNORA17,U4,U1,7SK,SNORA32,SNORA15,	9	21	51.007	128.867	1.337	Up	0.0164856	0.082198
chrX:64327389|64367255	Arhgef9,	21	49	119.017	300.689	1.337	Up	0.00021851	0.00508748
chr13:52244119|52245220	Ipo9,	12	28	68.009	171.822	1.337	Up	0.00543626	0.046135
chr18:48853173|48874963	U6,SNORA17,7SK,5S_rRNA,U1,U7,Dcp2,Y_RNA,	12	28	68.009	171.822	1.337	Up	0.00543626	0.0460985
chr2:30313110|30313400	Bdp1,	9	21	51.007	128.867	1.337	Up	0.0164856	0.0821597
chr10:61483520|61498597	Pafah1b1,	9	21	51.007	128.867	1.337	Up	0.0164856	0.0821215
chr18:14595550|14610978	Dtna,	9	21	51.007	128.867	1.337	Up	0.0164856	0.0820833
chr1:257488392|257491755	Noc3l,	12	28	68.009	171.822	1.337	Up	0.00543626	0.046062
chr17:9313519|9314164	H2afy,	19	44	107.682	270.007	1.326	Up	0.0005047	0.00919275
chr3:175422379|175423144	Psma7,	13	30	73.677	184.095	1.321	Up	0.0043241	0.038242
chr19:55895255|55896592	Spg7,	7	16	39.672	98.184	1.307	Up	0.040612	0.132044
chr6:100396828|100397255	Fut8,	7	16	39.672	98.184	1.307	Up	0.040612	0.132004
chr9:110798323|110908742	Fbxl17,	7	16	39.672	98.184	1.307	Up	0.040612	0.131964
chr2:34373875|34404958	5_8S_rRNA,5S_rRNA,U6,SNORA24,SNORA17,U4,U1,7SK,SNORA32,SNORA15,	14	32	79.344	196.368	1.307	Up	0.0034403	0.0315189
chr5:8808346|8816937	Cspp1,	7	16	39.672	98.184	1.307	Up	0.040612	0.131924
chr11:79361488|79399831	Lpp,	22	50	124.684	306.826	1.299	Up	0.00025961	0.00580464
chr11:79763901|79778947	U7,U6,SNORA17,7SK,5S_rRNA,U1,	15	34	85.012	208.641	1.295	Up	0.00273796	0.027508
chr7:98849305|98853891	Mtss1,	12	27	68.009	165.686	1.285	Up	0.0081458	0.0544919
chr17:36574473|36627167	U4,U6,SNORA17,7SK,5S_rRNA,U1,U2,Cdkal1,	8	18	45.34	110.457	1.285	Up	0.0317552	0.11904
chr8:67808880|67812158	Pias1,	16	36	90.679	220.914	1.285	Up	0.0021797	0.0246511
chr6:828602|894714	Crim1,	8	18	45.34	110.457	1.285	Up	0.0317552	0.118999
chr2:238742934|238746181	Tet2,	8	18	45.34	110.457	1.285	Up	0.0317552	0.118957
chr8:68228582|68250159	Map2k5,	8	18	45.34	110.457	1.285	Up	0.0317552	0.118915
chr18:16472884|16475633	Rprd1a,	8	18	45.34	110.457	1.285	Up	0.0317552	0.118874
chr9:86083543|86103152	Cul3,	8	18	45.34	110.457	1.285	Up	0.0317552	0.118832
chr7:97702398|97703700	5_8S_rRNA,U6,7SK,SNORA17,5S_rRNA,U1,U4,U6atac,U7,U2,SNORA24,SNORA48,SNORA44,Y_RNA,RNaseP_nuc,	13	29	73.677	177.959	1.272	Up	0.00645004	0.0449154
chr2:128599095|128626488	Sclt1,	9	20	51.007	122.73	1.267	Up	0.0248818	0.0955825
chr19:9683854|9684128	Cnot1,	9	20	51.007	122.73	1.267	Up	0.0248818	0.0955483
chr2:22790074|22792220	Papd4,	9	20	51.007	122.73	1.267	Up	0.0248818	0.095514
chr16:22715018|22787198	U6,5S_rRNA,SNORA48,SNORA17,SNORA15,uc_338,7SK,U1,U4,RNaseP_nuc,SNORA70,	9	20	51.007	122.73	1.267	Up	0.0248818	0.0954798
chr1:205040507|205096406	SNORA32,U6,SNORA17,SNORA42,RNaseP_nuc,U4,5S_rRNA,SNORA24,U1,SNORA20,7SK,Metazoa_SRP,U2,SNORA44,Ears2,	14	31	79.344	190.232	1.262	Up	0.0051112	0.0436531
chr2:47139938|47143309	Itga1,	21	46	119.017	282.28	1.246	Up	0.00070072	0.0112514
chr2:247836113|247858291	Pdlim5,	16	35	90.679	214.778	1.244	Up	0.00321646	0.0295693
chr11:36330270|36332005	Psmg1,	11	24	62.342	147.276	1.24	Up	0.0153594	0.0771574
chr10:89406848|89409533	Brca1,	11	24	62.342	147.276	1.24	Up	0.0153594	0.0771212
chrX:99728011|99758593	U2,U6,SNORA42,Y_RNA,5S_rRNA,SNORA26,SNORA70,7SK,U7,uc_338,SNORA17,U6atac,SNORA48,Rpl39,	88	192	498.736	1178.21	1.24	Up	4.01e-12	2.53e-09
chr5:72119820|72136205	Rad23b,	22	48	124.684	294.553	1.24	Up	0.000559018	0.0100623
chrX:13905156|13917538	RNaseP_nuc,U2,U6,SNORA42,Y_RNA,5S_rRNA,	30	65	170.024	398.873	1.23	Up	6.41e-05	0.00228223
chr6:72548978|72550668	Hectd1,	25	54	141.686	331.372	1.226	Up	0.000284386	0.00630595
chr7:114608925|114611317	U6,7SK,SNORA17,5S_rRNA,U1,U4,U7,U2,SNORA24,SNORA48,SNORA44,Y_RNA,RNaseP_nuc,	13	28	73.677	171.822	1.222	Up	0.00953922	0.0627164
chr3:152322366|152324968	Phf20,	22	47	124.684	288.416	1.21	Up	0.000813464	0.0119182
chr7:18416266|18417952	Adamts10,	38	81	215.363	497.058	1.207	Up	1.09e-05	0.000648104
chr15:88651499|88659273	Rnf219,	8	17	45.34	104.321	1.202	Up	0.0476888	0.152462
chr19:55225342|55227134	Zc3h18,	8	17	45.34	104.321	1.202	Up	0.0476888	0.152416
chr20:22821771|22856689	7SK,SNORA17,U2,U6,5S_rRNA,SNORA26,RNaseP_nuc,Jmjd1c,	8	17	45.34	104.321	1.202	Up	0.0476888	0.152371
chr9:99266783|99267021	Hdac4,	57	121	323.045	742.518	1.201	Up	8.23e-08	1.38e-05
chr9:20826561|20834954	Cd2ap,	19	40	107.682	245.461	1.189	Up	0.00234688	0.0262919
chr12:51960260|51961629	Ep400,	10	21	56.675	128.867	1.185	Up	0.0289826	0.109451
chr19:12536114|12555807	Large,	10	21	56.675	128.867	1.185	Up	0.0289826	0.109413
chr10:63332239|63332486	Cpd,	36	75	204.028	460.238	1.174	Up	3.49e-05	0.00142047
chr4:67463557|67483807	Braf,	12	25	68.009	153.413	1.174	Up	0.0177922	0.0878536
chr1:57709952|57712920	Chd1,	29	60	164.356	368.191	1.164	Up	0.000239662	0.00547288
chr7:138739114|138820528	Pced1b,	15	31	85.012	190.232	1.162	Up	0.00867576	0.0573564
chr15:48231960|48241781	Hmbox1,	15	31	85.012	190.232	1.162	Up	0.00867576	0.057321
chr13:95167819|95196402	Akt3,	17	35	96.347	214.778	1.157	Up	0.00541196	0.0459652
chr8:94283953|94292111	Me1,	41	84	232.366	515.467	1.149	Up	1.63e-05	0.000783725
chr5:77106304|77114667	Snx30,	27	55	153.021	337.508	1.141	Up	0.000538746	0.00971375
chr14:36341464|36341713	Scfd2,	30	61	170.024	374.327	1.139	Up	0.000272778	0.0060611
chr10:776697|783836	Myh11,	33	67	187.026	411.146	1.136	Up	0.000138624	0.00392769
chr19:54125781|54125999	Gse1,	15	30	85.012	184.095	1.115	Up	0.0125353	0.0647316
chr13:95193009|95208329	Akt3,	15	30	85.012	184.095	1.115	Up	0.0125353	0.0647004
chr8:68089178|68154119	Map2k5,	10	20	56.675	122.73	1.115	Up	0.0425138	0.137394
chr10:38622808|38633058	Hspa4,	12	24	68.009	147.276	1.115	Up	0.0259094	0.0992452
chr8:65282796|65283243	Rn60_8_0651.1,	19	38	107.682	233.187	1.115	Up	0.0048644	0.0417115
chr15:57348405|57351717	Zc3h13,	13	26	73.677	159.549	1.115	Up	0.0203008	0.0979818
chr10:67363508|67364610	Suz12,	17	34	96.347	208.641	1.115	Up	0.00778916	0.0522694
chr16:60310912|60317529	Eri1,	18	36	102.014	220.914	1.115	Up	0.00615198	0.0428956
chr8:111353572|111367041	Ryk,	15	30	85.012	184.095	1.115	Up	0.0125353	0.0646692
chr5:74786156|74786848	Palm2,	46	91	260.703	558.423	1.099	Up	1.51e-05	0.00084503
chr3:2762162|2764477	Traf2,	27	53	153.021	325.235	1.088	Up	0.00108436	0.015526
chr1:242607845|242631822	Pgm5,	24	47	136.019	288.416	1.084	Up	0.00216116	0.0244673
chr12:37641425|37641929	Sbno1,	20	39	113.349	239.324	1.078	Up	0.00547808	0.0463064
chr18:69654505|69657373	Smad4,	20	39	113.349	239.324	1.078	Up	0.00547808	0.0462699
chr19:33010738|33073342	Slc10a7,	17	33	96.347	202.505	1.072	Up	0.0111217	0.0650535
chr8:22509215|22513080	U6,U4,SNORA17,7SK,U1,SNORA40,SNORA8,SNORA32,5S_rRNA,SNORA44,SNORA2,uc_338,Dnm2,	15	29	85.012	177.959	1.066	Up	0.0179526	0.0884825
chr3:122130941|122141403	Sirpa,	15	29	85.012	177.959	1.066	Up	0.0179526	0.0884418
chr13:76952080|76965688	Rfwd2,	15	29	85.012	177.959	1.066	Up	0.0179526	0.0884012
chr12:628708|636629	N4bp2l2,	27	52	153.021	319.099	1.06	Up	0.00152588	0.0180378
chr10:95841063|95842303	Helz,	13	25	73.677	153.413	1.058	Up	0.0291844	0.110136
chr19:57064910|57073804	Galnt2,	13	25	73.677	153.413	1.058	Up	0.0291844	0.110097
chr8:50420735|50445054	Sik3,	13	25	73.677	153.413	1.058	Up	0.0291844	0.110058
chr2:232151300|232155897	Ap1ar,	26	50	147.354	306.826	1.058	Up	0.00191987	0.0220148
chr8:12160079|12161683	Maml2,	12	23	68.009	141.14	1.053	Up	0.0373324	0.136414
chr1:235777942|235780409	Vps13a,	12	23	68.009	141.14	1.053	Up	0.0373324	0.136368
chr11:89053515|89098530	5S_rRNA,Spidr,	11	21	62.342	128.867	1.048	Up	0.0478822	0.152943
chr5:167486001|167526275	Rere,	148	282	838.784	1730.5	1.045	Up	2.35e-13	1.68e-10
chr15:23792824|23793336	Samd4a,	21	40	119.017	245.461	1.044	Up	0.00612052	0.0427041
chr5:74785868|74786848	7SK,SNORA17,Metazoa_SRP,SNORA40,U6,U4,SNORA2,U1,5S_rRNA,SNORA15,U7,SNORA73,SNORA19,Palm2,Rn60_5_0791.1,	73	139	413.724	852.975	1.044	Up	2.83e-07	3.83e-05
chr10:574395|593608	LOC688708,	20	38	113.349	233.187	1.041	Up	0.00773832	0.0519608
chr8:63332376|63335340	Cd276,	18	34	102.014	208.641	1.032	Up	0.0124115	0.0641231
chr20:19767793|19780300	Ccdc6,	80	151	453.397	926.613	1.031	Up	1.16e-07	1.71e-05
chr19:34249087|34272145	Arhgap10,	138	259	782.109	1589.36	1.023	Up	5.19e-12	3.09e-09
chr10:93451477|93465700	Tlk2,	16	30	90.679	184.095	1.022	Up	0.0200132	0.0967244
chr11:57442466|57454443	Phldb2,	405	759	2295.32	4657.61	1.021	Up	3.85e-32	1.03e-28
chr5:7763385|7764306	Prex2,	15	28	85.012	171.822	1.015	Up	0.0254746	0.0976496
chr2:145501970|145513090	5_8S_rRNA,5S_rRNA,U6,SNORA24,SNORA17,U4,U1,7SK,SNORA32,SNORA15,SNORA44,U6atac,Metazoa_SRP,U7,SNORA2,U2,SNORA48,SNORA70,SNORD22,	21	39	119.017	239.324	1.008	Up	0.00857868	0.0567847
chr5:74954384|74956829	Akap2,	50	0	283.373	0.001	-18.112	Down	6.48e-15	7.71e-12
chr5:102680609|102689769	Bnc2,	46	0	260.703	0.001	-17.992	Down	8.87e-14	7.92e-11
chr3:71788186|71800225	Calcrl,	31	0	175.691	0.001	-17.423	Down	1.62e-09	5.1e-07
chr6:27858538|27881618	U2,U6,7SK,U1,U4,SNORA17,5S_rRNA,Eif3h,SNORD113,SNORA48,	31	0	175.691	0.001	-17.423	Down	1.62e-09	4.96e-07
chr1:80733356|80733997	Bcl3,	26	0	147.354	0.001	-17.169	Down	4.27e-08	8.79e-06
chr4:153812312|153814821	Usp18,	26	0	147.354	0.001	-17.169	Down	4.27e-08	8.62e-06
chr2:222163445|222215069	Dpyd,	25	0	141.686	0.001	-17.112	Down	8.21e-08	1.49e-05
chr12:41157218|41200958	U4,U6,SNORA17,5S_rRNA,7SK,SNORA70,	25	0	141.686	0.001	-17.112	Down	8.21e-08	1.47e-05
chr1:11971451|11971762	SNORA32,U6,SNORA36,SNORA17,SNORA70,SNORA73,U7,pRNA,	25	0	141.686	0.001	-17.112	Down	8.21e-08	1.44e-05
chr10:78117809|78126033	Stxbp4,	25	0	141.686	0.001	-17.112	Down	8.21e-08	1.42e-05
chr9:53475012|53508890	Hibch,	25	0	141.686	0.001	-17.112	Down	8.21e-08	1.4e-05
chr4:148256642|148258399	Zfand4,	24	0	136.019	0.001	-17.053	Down	1.58e-07	2.2e-05
chr2:187243578|187246451	Prcc,	23	0	130.351	0.001	-16.992	Down	3.04e-07	4.02e-05
chr8:26267388|26271172	Herpud2,	23	0	130.351	0.001	-16.992	Down	3.04e-07	3.97e-05
chr2:188269009|188269524	Ash1l,	23	0	130.351	0.001	-16.992	Down	3.04e-07	3.92e-05
chr9:121831708|121862897	Yes1,	22	0	124.684	0.001	-16.928	Down	5.84e-07	6.8e-05
chr1:177524504|177569872	SNORA32,U6,SNORA36,SNORA17,U7,SNORA42,RNaseP_nuc,U4,5S_rRNA,SNORA21,SNORA24,U1,SNORA20,7SK,Metazoa_SRP,U2,SNORD116,LOC100360056,SNORA44,Tead1,	22	0	124.684	0.001	-16.928	Down	5.84e-07	6.73e-05
chr12:44761634|44762147	Ksr2,	22	0	124.684	0.001	-16.928	Down	5.84e-07	6.66e-05
chr19:60370736|60429996	Pard3,	21	0	119.017	0.001	-16.861	Down	1.12e-06	0.00011573
chrX:52581092|52617512	Dmd,	21	0	119.017	0.001	-16.861	Down	1.12e-06	0.000114628
chr10:110505762|110508344	Foxk2,	21	0	119.017	0.001	-16.861	Down	1.12e-06	0.000113546
chr1:193104517|193114307	Tnrc6a,	21	0	119.017	0.001	-16.861	Down	1.12e-06	0.000112485
chr12:49449153|49467896	2900026A02Rik,	21	0	119.017	0.001	-16.861	Down	1.12e-06	0.000111444
chr12:25001615|25008446	Eln,	20	0	113.349	0.001	-16.79	Down	2.16e-06	0.000188226
chr7:60770638|60776588	5_8S_rRNA,U6,7SK,SNORA17,SNORA26,5S_rRNA,U1,U4,U6atac,U7,U2,SNORA24,SNORA73,SNORA48,SNORA44,Slc35e3,	20	0	113.349	0.001	-16.79	Down	2.16e-06	0.000186708
chr7:3261107|3275183	Sarnp,	20	0	113.349	0.001	-16.79	Down	2.16e-06	0.000185214
chr4:174761789|174764560	Plekha5,	20	0	113.349	0.001	-16.79	Down	2.16e-06	0.000183745
chr10:39125171|39129794	5S_rRNA,U1,7SK,SNORA17,U7,U6,SNORA70,SNORA44,Metazoa_SRP,U4,SNORA42,	19	0	107.682	0.001	-16.716	Down	4.16e-06	0.00030713
chr5:22722783|22738059	Asph,	19	0	107.682	0.001	-16.716	Down	4.16e-06	0.000305027
chr2:93523236|93531988	Snx16,	19	0	107.682	0.001	-16.716	Down	4.16e-06	0.000302952
chr3:54410080|54566332	Stk39,	19	0	107.682	0.001	-16.716	Down	4.16e-06	0.000300905
chr5:35868308|35874297	Ccnc,	18	0	102.014	0.001	-16.638	Down	8e-06	0.000509904
chr1:204959173|204988430	SNORA32,U6,SNORA17,SNORA42,RNaseP_nuc,U4,5S_rRNA,SNORA24,U1,SNORA20,7SK,Metazoa_SRP,U2,SNORA44,Ears2,	18	0	102.014	0.001	-16.638	Down	8e-06	0.000506887
chr20:27373757|27374099	7SK,SNORA17,U2,U6,5S_rRNA,SNORA26,RNaseP_nuc,Tet1,	18	0	102.014	0.001	-16.638	Down	8e-06	0.000503906
chr8:109533414|109556128	Ppp2r3a,	18	0	102.014	0.001	-16.638	Down	8e-06	0.000500959
chr16:48621477|48622700	Irf2,	18	0	102.014	0.001	-16.638	Down	8e-06	0.000498046
chr9:66664377|66669535	Bmpr2,	18	0	102.014	0.001	-16.638	Down	8e-06	0.000495167
chr1:188510274|188530025	LOC361635,	18	0	102.014	0.001	-16.638	Down	8e-06	0.000492321
chr1:278215555|278216375	Fam160b1,	17	0	96.347	0.001	-16.556	Down	1.54e-05	0.000858228
chr9:53500168|53508890	Hibch,	17	0	96.347	0.001	-16.556	Down	1.54e-05	0.000853781
chr1:254700270|254708288	Rpp30,	17	0	96.347	0.001	-16.556	Down	1.54e-05	0.00084938
chr5:59016665|59025503	Tpm2,	17	0	96.347	0.001	-16.556	Down	1.54e-05	0.000845024
chr5:148844953|148870792	Pum1,	17	0	96.347	0.001	-16.556	Down	1.54e-05	0.000840713
chr1:227921683|227926620	Ms4a6a,	17	0	96.347	0.001	-16.556	Down	1.54e-05	0.000836446
chr11:29980445|29992834	Tiam1,	17	0	96.347	0.001	-16.556	Down	1.54e-05	0.000832221
chr7:58413841|58419231	Zfc3h1,	17	0	96.347	0.001	-16.556	Down	1.54e-05	0.000828039
chr12:12766903|12772520	Eif2ak1,	17	0	96.347	0.001	-16.556	Down	1.54e-05	0.000823899
chr1:174165890|174174250	SNORA32,U6,SNORA36,SNORA17,U7,SNORA42,RNaseP_nuc,U4,5S_rRNA,SNORA21,SNORA24,U1,SNORA20,7SK,Metazoa_SRP,U2,SNORD116,LOC100360056,SNORA44,St5,	17	0	96.347	0.001	-16.556	Down	1.54e-05	0.0008198
chr3:113846735|113862070	Casc4,	17	0	96.347	0.001	-16.556	Down	1.54e-05	0.000815741
chr16:21142668|21143130	Mau2,	17	0	96.347	0.001	-16.556	Down	1.54e-05	0.000811723
chr19:24195454|24221057	Rnf150,	17	0	96.347	0.001	-16.556	Down	1.54e-05	0.000807744
chr2:219620159|219626341	Trmt13,	16	0	90.679	0.001	-16.468	Down	2.96e-05	0.0013374
chr11:30029802|30051114	U4,U7,U6,SNORA17,7SK,5S_rRNA,U1,	16	0	90.679	0.001	-16.468	Down	2.96e-05	0.00133178
chr14:45673058|45691895	Tbc1d1,	16	0	90.679	0.001	-16.468	Down	2.96e-05	0.00132621
chr15:60114442|60129977	Epsti1,	16	0	90.679	0.001	-16.468	Down	2.96e-05	0.00132069
chr10:94292693|94320863	Map3k3,	16	0	90.679	0.001	-16.468	Down	2.96e-05	0.00131521
chr14:110681709|110691731	U6,7SK,U1,SNORA17,U4,RNaseP_nuc,Fancl,	16	0	90.679	0.001	-16.468	Down	2.96e-05	0.00130977
chr6:129655927|129660096	Papola,	16	0	90.679	0.001	-16.468	Down	2.96e-05	0.00130438
chr15:907065|1011558	Kcnma1,	15	0	85.012	0.001	-16.375	Down	5.69e-05	0.00220906
chr13:69023733|69031223	Fam129a,	15	0	85.012	0.001	-16.375	Down	5.69e-05	0.00220109
chr2:261022721|261032804	Erich3,	15	0	85.012	0.001	-16.375	Down	5.69e-05	0.00219317
chr14:9421447|9440942	Cds1,	15	0	85.012	0.001	-16.375	Down	5.69e-05	0.00218531
chr6:96876609|96878279	Snapc1,	15	0	85.012	0.001	-16.375	Down	5.69e-05	0.0021775
chr1:126573474|126583015	SNORA32,U6,SNORA36,SNORA17,SNORA70,SNORA73,U7,SNORA42,RNaseP_nuc,U4,5S_rRNA,SNORA21,SNORA24,U1,SNORA20,7SK,Metazoa_SRP,U2,SNORA43,SNORA2,SNORD116,	15	0	85.012	0.001	-16.375	Down	5.69e-05	0.00216976
chr1:93946819|94093275	SNORA32,U6,SNORA36,SNORA17,SNORA70,SNORA73,U7,SNORA42,RNaseP_nuc,U4,5S_rRNA,SNORA21,SNORA24,U1,SNORD88,SNORA20,SNORD115,7SK,Metazoa_SRP,U2,SNORA43,	15	0	85.012	0.001	-16.375	Down	5.69e-05	0.00216206
chr4:34740521|34745513	Ica1,	15	0	85.012	0.001	-16.375	Down	5.69e-05	0.00215442
chr10:43607821|43612049	Mrpl22,	15	0	85.012	0.001	-16.375	Down	5.69e-05	0.00214684
chr6:105642908|105659706	Pcnx,	15	0	85.012	0.001	-16.375	Down	5.69e-05	0.0021393
chr16:14184372|14197349	U6,5S_rRNA,SNORA48,SNORA17,SNORA15,uc_338,Ccser2,	15	0	85.012	0.001	-16.375	Down	5.69e-05	0.00213182
chr8:117323994|117325025	Qrich1,	15	0	85.012	0.001	-16.375	Down	5.69e-05	0.00212439
chr1:20893994|20903369	SNORA32,U6,SNORA36,SNORA17,SNORA70,SNORA73,U7,pRNA,SNORA42,RNaseP_nuc,	15	0	85.012	0.001	-16.375	Down	5.69e-05	0.00211702
chr5:122655270|122671094	Mier1,	15	0	85.012	0.001	-16.375	Down	5.69e-05	0.00210969
chr5:150855162|150865550	Eya3,	15	0	85.012	0.001	-16.375	Down	5.69e-05	0.00210242
chr18:60034360|60039520	Atp8b1,	15	0	85.012	0.001	-16.375	Down	5.69e-05	0.00209519
chr8:60441497|60471827	Scaper,	15	0	85.012	0.001	-16.375	Down	5.69e-05	0.00208802
chr5:60920475|60931063	Dcaf10,	15	0	85.012	0.001	-16.375	Down	5.69e-05	0.00208089
chr2:172924950|172938723	Iqcj,	15	0	85.012	0.001	-16.375	Down	5.69e-05	0.00207381
chr4:153812312|153819599	Usp18,	14	0	79.344	0.001	-16.276	Down	0.000109505	0.0034093
chr10:43539793|43542903	5S_rRNA,U1,7SK,SNORA17,U7,U6,SNORA70,SNORA44,Metazoa_SRP,U4,SNORA42,SNORA29,SNORA19,Cnot8,	14	0	79.344	0.001	-16.276	Down	0.000109505	0.00339942
chr3:21664454|21669948	Rc3h2,	14	0	79.344	0.001	-16.276	Down	0.000109505	0.00338959
chr6:55889736|55921125	Ispd,	14	0	79.344	0.001	-16.276	Down	0.000109505	0.00337982
chr10:3191467|3204962	LOC100910121,	14	0	79.344	0.001	-16.276	Down	0.000109505	0.00337011
chr9:53646697|53648288	Mfsd6,	14	0	79.344	0.001	-16.276	Down	0.000109505	0.00336045
chr8:122473237|122490342	Glb1,	14	0	79.344	0.001	-16.276	Down	0.000109505	0.00335085
chr5:122852374|122885951	Oma1,	14	0	79.344	0.001	-16.276	Down	0.000109505	0.00334131
chrX:4856245|4898806	Kdm6a,	14	0	79.344	0.001	-16.276	Down	0.000109505	0.00333181
chr8:82458260|82464158	Tmod3,	14	0	79.344	0.001	-16.276	Down	0.000109505	0.00332237
chr8:56241900|56249478	Arhgap20,	14	0	79.344	0.001	-16.276	Down	0.000109505	0.00331299
chr8:127709464|127720003	Ctdspl,	14	0	79.344	0.001	-16.276	Down	0.000109505	0.00330366
chrX:46747224|46754070	RNaseP_nuc,U2,U6,SNORA42,Y_RNA,5S_rRNA,U1,SNORA26,SNORA70,7SK,U7,uc_338,SNORA17,U6atac,SNORA48,Rpl39,SNORA43,	14	0	79.344	0.001	-16.276	Down	0.000109505	0.00329438
chr15:23605382|23606634	Gmfb,	14	0	79.344	0.001	-16.276	Down	0.000109505	0.00328515
chr4:181983237|181998810	Ccdc91,	14	0	79.344	0.001	-16.276	Down	0.000109505	0.00327597
chr2:205814398|205815848	Trim33,	14	0	79.344	0.001	-16.276	Down	0.000109505	0.00326685
chr10:46999897|47004106	Top3a,	14	0	79.344	0.001	-16.276	Down	0.000109505	0.00325777
chr17:5514017|5529053	Agtpbp1,	14	0	79.344	0.001	-16.276	Down	0.000109505	0.00324875
chr5:76526061|76586556	Susd1,	14	0	79.344	0.001	-16.276	Down	0.000109505	0.00323977
chr3:112724785|112752649	Ttbk2,	14	0	79.344	0.001	-16.276	Down	0.000109505	0.00323085
chr8:66868563|66874247	Kif23,	14	0	79.344	0.001	-16.276	Down	0.000109505	0.00322197
chr9:113918918|113928459	U6,U7,7SK,SNORA17,Wash1,	13	0	73.677	0.001	-16.169	Down	0.00021064	0.00524641
chr7:99852947|99891391	U6,7SK,SNORA17,5S_rRNA,U1,U4,U6atac,U7,U2,SNORA24,SNORA48,SNORA44,Y_RNA,RNaseP_nuc,Nsmce2,	13	0	73.677	0.001	-16.169	Down	0.00021064	0.00523423
chr14:60538626|60542046	U6,7SK,U1,5S_rRNA,SNORA19,SNORA17,U4,U2,SNORA70,SCARNA23,RNaseP_nuc,U7,Zcchc4,	13	0	73.677	0.001	-16.169	Down	0.00021064	0.00522212
chr17:24052253|24058139	Ranbp9,	13	0	73.677	0.001	-16.169	Down	0.00021064	0.00521006
chr18:79519749|79525576	Zfp236,	13	0	73.677	0.001	-16.169	Down	0.00021064	0.00519805
chr5:28338920|28341190	Otud6b,	13	0	73.677	0.001	-16.169	Down	0.00021064	0.0051861
chr19:39176540|39187048	Sntb2,	13	0	73.677	0.001	-16.169	Down	0.00021064	0.00517421
chr3:152370838|152373419	Phf20,	13	0	73.677	0.001	-16.169	Down	0.00021064	0.00516237
chr17:6860249|6863101	Ubqln1,	13	0	73.677	0.001	-16.169	Down	0.00021064	0.00515058
chr12:40816701|40823128	U4,U6,SNORA17,5S_rRNA,7SK,SNORA70,	13	0	73.677	0.001	-16.169	Down	0.00021064	0.00513885
chr12:36930749|36952448	Ncor2,	13	0	73.677	0.001	-16.169	Down	0.00021064	0.00512717
chr10:108544870|108551552	Rnf213,	13	0	73.677	0.001	-16.169	Down	0.00021064	0.00511554
chr17:90813418|90814546	Edaradd,	13	0	73.677	0.001	-16.169	Down	0.00021064	0.00510397
chr10:62604214|62607374	Taok1,	13	0	73.677	0.001	-16.169	Down	0.00021064	0.00509245
chr2:248222990|248253593	5S_rRNA,U6,SNORA17,U1,7SK,SNORA15,U7,	13	0	73.677	0.001	-16.169	Down	0.00021064	0.00508098
chr2:110186521|110194376	5_8S_rRNA,5S_rRNA,U6,SNORA24,SNORA17,U4,U1,7SK,SNORA32,SNORA15,LOC100909885,SNORA51,SNORA44,U6atac,Metazoa_SRP,U7,SNORA2,U2,	13	0	73.677	0.001	-16.169	Down	0.00021064	0.00506956
chr4:183491269|183537970	U6,Dennd5b,	13	0	73.677	0.001	-16.169	Down	0.00021064	0.00505819
chr14:83897097|83911571	Morc2,	13	0	73.677	0.001	-16.169	Down	0.00021064	0.00504688
chr14:22107412|22113789	Sult1d1,	13	0	73.677	0.001	-16.169	Down	0.00021064	0.00503561
chr10:66732462|66738274	Nf1,	13	0	73.677	0.001	-16.169	Down	0.00021064	0.0050244
chr12:6934423|6944194	Uspl1,	13	0	73.677	0.001	-16.169	Down	0.00021064	0.00501323
chr6:72555054|72559616	Hectd1,	13	0	73.677	0.001	-16.169	Down	0.00021064	0.00500212
chr12:41570063|41580219	Slc8b1,	13	0	73.677	0.001	-16.169	Down	0.00021064	0.00499105
chr5:76711755|76717968	Ptbp3,	13	0	73.677	0.001	-16.169	Down	0.00021064	0.00498003
chr1:2817539|2846138	Sash1,	13	0	73.677	0.001	-16.169	Down	0.00021064	0.00496906
chr9:10252920|10276457	Rfx2,	13	0	73.677	0.001	-16.169	Down	0.00021064	0.00495814
chr1:265682535|265698923	RGD1564887,	13	0	73.677	0.001	-16.169	Down	0.00021064	0.00494727
chr14:60573253|60586776	Pi4k2b,	13	0	73.677	0.001	-16.169	Down	0.00021064	0.00493644
chr8:116609560|116615939	Rbm6,	12	0	68.009	0.001	-16.053	Down	0.000405178	0.00829724
chr14:113950779|113951537	Mtif2,	12	0	68.009	0.001	-16.053	Down	0.000405178	0.00828141
chr3:104143181|104159664	Ryr3,	12	0	68.009	0.001	-16.053	Down	0.000405178	0.00826563
chr5:76586377|76622611	Susd1,	12	0	68.009	0.001	-16.053	Down	0.000405178	0.00824992
chr6:98920907|98922619	Syne2,	12	0	68.009	0.001	-16.053	Down	0.000405178	0.00823426
chr10:61186826|61203324	Rap1gap2,	12	0	68.009	0.001	-16.053	Down	0.000405178	0.00821867
chr8:111094581|111101418	Cep63,	12	0	68.009	0.001	-16.053	Down	0.000405178	0.00820313
chr1:46197895|46208732	Arid1b,	12	0	68.009	0.001	-16.053	Down	0.000405178	0.00818765
chr2:227124376|227145682	Usp53,	12	0	68.009	0.001	-16.053	Down	0.000405178	0.00817223
chr18:60034360|60035594	Atp8b1,	12	0	68.009	0.001	-16.053	Down	0.000405178	0.00815687
chr2:173977730|173991228	Pdcd10,	12	0	68.009	0.001	-16.053	Down	0.000405178	0.00814157
chr3:80445642|80449851	U6,SNORA17,U1,U2,SNORA48,U4,U7,7SK,Y_RNA,RNaseP_nuc,5S_rRNA,SNORA42,SNORA44,	12	0	68.009	0.001	-16.053	Down	0.000405178	0.00812632
chr1:80524238|80529961	Relb,	12	0	68.009	0.001	-16.053	Down	0.000405178	0.00811113
chr7:3108313|3110314	Rab5b,	12	0	68.009	0.001	-16.053	Down	0.000405178	0.008096
chr1:256255356|256258733	Exoc6,	12	0	68.009	0.001	-16.053	Down	0.000405178	0.00808092
chr9:12758679|12761564	SNORA44,U1,U6,U7,SNORA48,Rftn1,	12	0	68.009	0.001	-16.053	Down	0.000405178	0.0080659
chr1:6810305|6829781	Utrn,	12	0	68.009	0.001	-16.053	Down	0.000405178	0.00805094
chr1:241126635|241139602	Mamdc2,	12	0	68.009	0.001	-16.053	Down	0.000405178	0.00803603
chr4:10437864|10452881	Gsap,	12	0	68.009	0.001	-16.053	Down	0.000405178	0.00802118
chr20:49332282|49374883	Atg5,	12	0	68.009	0.001	-16.053	Down	0.000405178	0.00800638
chr14:5870915|5943886	U6,7SK,	12	0	68.009	0.001	-16.053	Down	0.000405178	0.00799163
chr17:43770249|43770564	U4,U6,SNORA17,7SK,5S_rRNA,U1,U2,Hist1h2ail1,Hist1h4b,	12	0	68.009	0.001	-16.053	Down	0.000405178	0.00797694
chr8:116449739|116450252	U6,SNORA17,7SK,5S_rRNA,SNORA2,uc_338,SNORA70,U7,U2,SNORA61,SNORD113,Sema3f,	12	0	68.009	0.001	-16.053	Down	0.000405178	0.0079623
chr13:69072403|69078387	Fam129a,	12	0	68.009	0.001	-16.053	Down	0.000405178	0.00794772
chr2:144876416|144917472	Dclk1,	12	0	68.009	0.001	-16.053	Down	0.000405178	0.00793319
chr16:18966065|18966670	Tmem38a,	12	0	68.009	0.001	-16.053	Down	0.000405178	0.00791872
chr6:38637079|38641066	Nbas,	12	0	68.009	0.001	-16.053	Down	0.000405178	0.00790429
chr1:25767968|25787662	Trdn,	12	0	68.009	0.001	-16.053	Down	0.000405178	0.00788992
chr1:262151915|262275151	U6,SNORA17,5S_rRNA,SNORA20,7SK,SNORA44,SNORA19,	12	0	68.009	0.001	-16.053	Down	0.000405178	0.0078756
chr5:138606008|138622674	Foxj3,	12	0	68.009	0.001	-16.053	Down	0.000405178	0.00786133
chr16:71103627|71106610	Ddhd2,	12	0	68.009	0.001	-16.053	Down	0.000405178	0.00784712
chr2:34491471|34517560	Adamts6,	12	0	68.009	0.001	-16.053	Down	0.000405178	0.00783295
chr18:27956412|27984766	Ctnna1,	12	0	68.009	0.001	-16.053	Down	0.000405178	0.00781884
chr18:32047892|32072938	Arhgap26,	12	0	68.009	0.001	-16.053	Down	0.000405178	0.00780478
chr2:127855809|127856425	Larp1b,	12	0	68.009	0.001	-16.053	Down	0.000405178	0.00779076
chr10:4183171|4191496	Snx29,	12	0	68.009	0.001	-16.053	Down	0.000405178	0.0077768
chr4:152243667|152266040	Erc1,	12	0	68.009	0.001	-16.053	Down	0.000405178	0.00776289
chr1:44056456|44061740	Scaf8,	12	0	68.009	0.001	-16.053	Down	0.000405178	0.00774903
chr16:71013767|71017724	Ash2l,	11	0	62.342	0.001	-15.928	Down	0.000779386	0.0122035
chr12:11508976|11511960	Smurf1,	11	0	62.342	0.001	-15.928	Down	0.000779386	0.0121857
chr12:15980239|15981325	Amz1,	11	0	62.342	0.001	-15.928	Down	0.000779386	0.012168
chr17:50194561|50249746	U4,U6,SNORA17,7SK,5S_rRNA,U1,U2,	11	0	62.342	0.001	-15.928	Down	0.000779386	0.0121503
chr1:20022792|20081200	SNORA32,U6,SNORA36,SNORA17,SNORA70,SNORA73,U7,pRNA,SNORA42,RNaseP_nuc,	11	0	62.342	0.001	-15.928	Down	0.000779386	0.0121326
chr7:134664396|134667817	Pphln1,	11	0	62.342	0.001	-15.928	Down	0.000779386	0.012115
chr17:15966233|15967635	Wnk2,	11	0	62.342	0.001	-15.928	Down	0.000779386	0.0120974
chr2:157066595|157105004	5_8S_rRNA,5S_rRNA,U6,SNORA24,SNORA17,U4,U1,7SK,SNORA32,SNORA15,SNORA44,U6atac,U7,SNORA2,U2,SNORA48,SNORA70,	11	0	62.342	0.001	-15.928	Down	0.000779386	0.0120799
chr14:32955091|32955471	U6,7SK,U1,5S_rRNA,SNORA19,SNORA17,U4,U2,SNORA70,SCARNA23,RNaseP_nuc,	11	0	62.342	0.001	-15.928	Down	0.000779386	0.0120625
chr12:22397614|22401050	Ephb4,	11	0	62.342	0.001	-15.928	Down	0.000779386	0.0120451
chr5:128941700|128956963	Eps15,	11	0	62.342	0.001	-15.928	Down	0.000779386	0.0120277
chr2:29105950|29126612	5_8S_rRNA,5S_rRNA,U6,SNORA24,SNORA17,U4,U1,7SK,	11	0	62.342	0.001	-15.928	Down	0.000779386	0.0120104
chr4:66195236|66207619	Ubn2,	11	0	62.342	0.001	-15.928	Down	0.000779386	0.0119931
chr9:16022564|16025283	Ubr2,	11	0	62.342	0.001	-15.928	Down	0.000779386	0.0119759
chr9:94888937|94898104	Atg16l1,	11	0	62.342	0.001	-15.928	Down	0.000779386	0.0119588
chr8:84443616|84461546	Mlip,	11	0	62.342	0.001	-15.928	Down	0.000779386	0.0119417
chr6:29522232|29530162	U2,U6,7SK,U1,U4,SNORA17,5S_rRNA,Eif3h,SNORD113,SNORA48,	11	0	62.342	0.001	-15.928	Down	0.000779386	0.0119246
chr10:72159834|72160108	Ggnbp2,	11	0	62.342	0.001	-15.928	Down	0.000779386	0.0119076
chr3:137949239|137956012	Bfsp1,	11	0	62.342	0.001	-15.928	Down	0.000779386	0.0118906
chr13:35658619|35669017	U6,SNORA17,7SK,5S_rRNA,	11	0	62.342	0.001	-15.928	Down	0.000779386	0.0118737
chr9:112317485|112353641	Man2a1,	11	0	62.342	0.001	-15.928	Down	0.000779386	0.0118569
chr18:1796721|1821146	Esco1,	11	0	62.342	0.001	-15.928	Down	0.000779386	0.01184
chr2:227687641|227700240	Prss12,	11	0	62.342	0.001	-15.928	Down	0.000779386	0.0118233
chr8:46716191|46723643	Tbcel,	11	0	62.342	0.001	-15.928	Down	0.000779386	0.0118065
chr6:28862028|28912604	U2,U6,7SK,U1,U4,SNORA17,5S_rRNA,Eif3h,SNORD113,SNORA48,Ncoa1,	11	0	62.342	0.001	-15.928	Down	0.000779386	0.0117899
chr5:152790061|152795653	Man1c1,	11	0	62.342	0.001	-15.928	Down	0.000779386	0.0117732
chr13:90131160|90134499	Cd48,	11	0	62.342	0.001	-15.928	Down	0.000779386	0.0117567
chr9:66768774|66770533	Fam117b,	11	0	62.342	0.001	-15.928	Down	0.000779386	0.0117401
chr7:142161661|142164557	Tfcp2,	11	0	62.342	0.001	-15.928	Down	0.000779386	0.0117236
chr12:10499000|10515204	U4,U6,SNORA17,5S_rRNA,7SK,U1,SNORA67,Metazoa_SRP,	11	0	62.342	0.001	-15.928	Down	0.000779386	0.0117072
chr7:124156317|124158619	Arfgap3,	11	0	62.342	0.001	-15.928	Down	0.000779386	0.0116908
chr5:173198373|173199937	Atad3a,	11	0	62.342	0.001	-15.928	Down	0.000779386	0.0116744
chr2:211606554|211615253	Stxbp3,	11	0	62.342	0.001	-15.928	Down	0.000779386	0.0116581
chr8:53142366|53143722	Zbtb16,	11	0	62.342	0.001	-15.928	Down	0.000779386	0.0116419
chr8:122031209|122051181	Clasp2,	11	0	62.342	0.001	-15.928	Down	0.000779386	0.0116257
chr13:101729059|101732557	Mia3,	11	0	62.342	0.001	-15.928	Down	0.000779386	0.0116095
chr8:68113814|68179784	Map2k5,	10	0	56.675	0.001	-15.79	Down	0.0014992	0.0189122
chr7:98606921|98682856	Tmem65,	10	0	56.675	0.001	-15.79	Down	0.0014992	0.0188899
chrX:52214437|52218600	Dmd,	10	0	56.675	0.001	-15.79	Down	0.0014992	0.0188677
chr2:116032462|116037148	Phc3,	10	0	56.675	0.001	-15.79	Down	0.0014992	0.0188456
chr18:17404077|17556889	RGD1562608,	10	0	56.675	0.001	-15.79	Down	0.0014992	0.0188235
chr1:143107055|143118431	Pde8a,	10	0	56.675	0.001	-15.79	Down	0.0014992	0.0188014
chr10:77769631|77772738	Mmd,	10	0	56.675	0.001	-15.79	Down	0.0014992	0.0187795
chr7:58266493|58268524	5_8S_rRNA,U6,7SK,SNORA17,SNORA26,5S_rRNA,U1,U4,U6atac,U7,U2,SNORA24,SNORA73,SNORA48,Rab21,	10	0	56.675	0.001	-15.79	Down	0.0014992	0.0187575
chr10:61648582|61658848	Mettl16,	10	0	56.675	0.001	-15.79	Down	0.0014992	0.0187356
chr3:150717267|150734719	Itch,	10	0	56.675	0.001	-15.79	Down	0.0014992	0.0187138
chr15:1746483|1753492	U6,7SK,	10	0	56.675	0.001	-15.79	Down	0.0014992	0.018692
chr6:111072969|111081661	Tmem63c,	10	0	56.675	0.001	-15.79	Down	0.0014992	0.0186703
chr7:41322521|41357925	Poc1b,	10	0	56.675	0.001	-15.79	Down	0.0014992	0.0186486
chr4:176906438|176909106	Abcc9,	10	0	56.675	0.001	-15.79	Down	0.0014992	0.018627
chr19:55896419|55903132	Spg7,	10	0	56.675	0.001	-15.79	Down	0.0014992	0.0186054
chr1:204958606|204961691	SNORA32,U6,SNORA17,SNORA42,RNaseP_nuc,U4,5S_rRNA,SNORA24,U1,SNORA20,7SK,Metazoa_SRP,U2,SNORA44,Ears2,	10	0	56.675	0.001	-15.79	Down	0.0014992	0.0185838
chr1:274628955|274642449	Pdcd4,	10	0	56.675	0.001	-15.79	Down	0.0014992	0.0185623
chr2:29114621|29121098	Tnpo1,	10	0	56.675	0.001	-15.79	Down	0.0014992	0.0185409
chr4:96744220|96767151	Prdm5,	10	0	56.675	0.001	-15.79	Down	0.0014992	0.0185195
chr13:78382228|78443183	Rabgap1l,	10	0	56.675	0.001	-15.79	Down	0.0014992	0.0184982
chr17:63838105|63879166	Zmynd11,	10	0	56.675	0.001	-15.79	Down	0.0014992	0.0184769
chr3:2663195|2663514	Abca2,	10	0	56.675	0.001	-15.79	Down	0.0014992	0.0184557
chr1:131482492|131484841	SNORA32,U6,SNORA36,SNORA17,SNORA70,SNORA73,U7,SNORA42,RNaseP_nuc,U4,5S_rRNA,SNORA21,SNORA24,U1,SNORA20,7SK,Metazoa_SRP,U2,SNORA43,SNORA2,SNORD116,	10	0	56.675	0.001	-15.79	Down	0.0014992	0.0184345
chr1:12086558|12134025	AABR07000411.1,	10	0	56.675	0.001	-15.79	Down	0.0014992	0.0184133
chrX:122554643|122557672	Dock11,	10	0	56.675	0.001	-15.79	Down	0.0014992	0.0183922
chr1:167111033|167119075	Rnf121,	10	0	56.675	0.001	-15.79	Down	0.0014992	0.0183712
chr5:90818736|90880617	Kdm4c,	10	0	56.675	0.001	-15.79	Down	0.0014992	0.0183502
chr17:6993008|7017383	Klhl3,	10	0	56.675	0.001	-15.79	Down	0.0014992	0.0183293
chr2:93523236|93524443	Snx16,	10	0	56.675	0.001	-15.79	Down	0.0014992	0.0183084
chr13:73543053|73546030	Cep350,	10	0	56.675	0.001	-15.79	Down	0.0014992	0.0182875
chr10:110495072|110508344	Foxk2,	10	0	56.675	0.001	-15.79	Down	0.0014992	0.0182667
chr10:91965974|91969538	Nsf,	10	0	56.675	0.001	-15.79	Down	0.0014992	0.0182459
chr2:180046259|180084970	Pdgfc,	10	0	56.675	0.001	-15.79	Down	0.0014992	0.0182252
chr1:134766138|134780039	Chd2,	10	0	56.675	0.001	-15.79	Down	0.0014992	0.0182046
chr15:55151603|55160260	Rb1,	10	0	56.675	0.001	-15.79	Down	0.0014992	0.018184
chr12:9165634|9177290	Flt1,	10	0	56.675	0.001	-15.79	Down	0.0014992	0.0181634
chr11:50948782|50969883	Alcam,	10	0	56.675	0.001	-15.79	Down	0.0014992	0.0181429
chr18:26604913|26613097	Epb41l4a,	10	0	56.675	0.001	-15.79	Down	0.0014992	0.0181224
chr16:6877703|6880921	Sfmbt1,	10	0	56.675	0.001	-15.79	Down	0.0014992	0.018102
chr14:81163989|81182711	Htt,	10	0	56.675	0.001	-15.79	Down	0.0014992	0.0180816
chr4:132079305|132094750	Eif4e3,	10	0	56.675	0.001	-15.79	Down	0.0014992	0.0180612
chr15:837322|845927	Kcnma1,	10	0	56.675	0.001	-15.79	Down	0.0014992	0.0180409
chr5:75990187|76032992	AI314180,	10	0	56.675	0.001	-15.79	Down	0.0014992	0.0180207
chr3:157030507|157040380	Chd6,	10	0	56.675	0.001	-15.79	Down	0.0014992	0.0180005
chr3:107564396|107762146	U6,SNORA17,U1,U2,SNORA48,U4,U7,7SK,Y_RNA,RNaseP_nuc,5S_rRNA,SNORA44,	10	0	56.675	0.001	-15.79	Down	0.0014992	0.0179803
chr2:206964921|206973974	Lrig2,	10	0	56.675	0.001	-15.79	Down	0.0014992	0.0179602
chr6:124625936|124727824	U6,7SK,U4,SNORA17,5S_rRNA,SNORD113,SNORA32,uc_338,Rps6ka5,	10	0	56.675	0.001	-15.79	Down	0.0014992	0.0179401
chr3:139808028|139812657	Slc24a3,	10	0	56.675	0.001	-15.79	Down	0.0014992	0.0179201
chr6:28698503|28698905	Ncoa1,	10	0	56.675	0.001	-15.79	Down	0.0014992	0.0179001
chr16:27483929|27490114	Tll1,	10	0	56.675	0.001	-15.79	Down	0.0014992	0.0178802
chr12:30756722|30761953	Sfswap,	10	0	56.675	0.001	-15.79	Down	0.0014992	0.0178603
chr9:65303837|65306002	Clk1,	10	0	56.675	0.001	-15.79	Down	0.0014992	0.0178405
chr9:46289727|46294674	Rnf149,	10	0	56.675	0.001	-15.79	Down	0.0014992	0.0178207
chr3:93715234|93720556	Caprin1,	9	0	51.007	0.001	-15.638	Down	0.0028838	0.028838
chr1:245955041|246031901	Rfx3,	9	0	51.007	0.001	-15.638	Down	0.0028838	0.0288111
chr6:109866978|109875835	Ttll5,	9	0	51.007	0.001	-15.638	Down	0.0028838	0.0287842
chr12:2144453|2145584	Camsap3,	9	0	51.007	0.001	-15.638	Down	0.0028838	0.0287574
chr5:144910322|144915213	Zmym4,	9	0	51.007	0.001	-15.638	Down	0.0028838	0.0287307
chr11:30029802|30036752	Tiam1,	9	0	51.007	0.001	-15.638	Down	0.0028838	0.028704
chr15:37569073|37578538	Cryl1,	9	0	51.007	0.001	-15.638	Down	0.0028838	0.0286773
chr20:12882564|12884266	Mcm3ap,	9	0	51.007	0.001	-15.638	Down	0.0028838	0.0286507
chr15:52636357|52638595	Gfra2,	9	0	51.007	0.001	-15.638	Down	0.0028838	0.0286242
chr11:34067716|34081167	Morc3,	9	0	51.007	0.001	-15.638	Down	0.0028838	0.0285977
chr2:185599195|185622890	Lrba,	9	0	51.007	0.001	-15.638	Down	0.0028838	0.0285712
chr10:14628972|14630162	5S_rRNA,U1,7SK,SNORA17,U7,U6,	9	0	51.007	0.001	-15.638	Down	0.0028838	0.0285448
chr16:71853351|71865681	Adam9,	9	0	51.007	0.001	-15.638	Down	0.0028838	0.0285185
chr11:29980445|30051114	U4,U7,U6,SNORA17,7SK,5S_rRNA,U1,	9	0	51.007	0.001	-15.638	Down	0.0028838	0.0284922
chr13:51664317|51675001	Ppp1r12b,	9	0	51.007	0.001	-15.638	Down	0.0028838	0.0284659
chr12:38407145|38408544	Clip1,	9	0	51.007	0.001	-15.638	Down	0.0028838	0.0284397
chr9:91009024|91011383	SNORA44,U1,U6,U7,7SK,SNORA17,5S_rRNA,	9	0	51.007	0.001	-15.638	Down	0.0028838	0.0284135
chr20:22946441|22973985	Reep3,	9	0	51.007	0.001	-15.638	Down	0.0028838	0.0283874
chr17:10096739|10124159	Uimc1,	9	0	51.007	0.001	-15.638	Down	0.0028838	0.0283613
chr13:56204221|56216298	Dennd1b,	9	0	51.007	0.001	-15.638	Down	0.0028838	0.0283353
chr14:45683767|45691895	Tbc1d1,	9	0	51.007	0.001	-15.638	Down	0.0028838	0.0283093
chr4:10655703|10675611	Ptpn12,	9	0	51.007	0.001	-15.638	Down	0.0028838	0.0282834
chr4:632256|636086	Rbm33,	9	0	51.007	0.001	-15.638	Down	0.0028838	0.0282575
chr19:34266719|34305849	Arhgap10,	9	0	51.007	0.001	-15.638	Down	0.0028838	0.0282317
chr1:41072514|41075117	Ccdc170,	9	0	51.007	0.001	-15.638	Down	0.0028838	0.0282059
chr16:62207671|62226896	Gsr,	9	0	51.007	0.001	-15.638	Down	0.0028838	0.0281802
chr10:90953965|90957691	Eftud2,	9	0	51.007	0.001	-15.638	Down	0.0028838	0.0281545
chr10:67936673|67982051	Myo1d,	9	0	51.007	0.001	-15.638	Down	0.0028838	0.0281289
chr8:32188561|32189634	Zbtb44,	9	0	51.007	0.001	-15.638	Down	0.0028838	0.0281033
chr15:60151991|60175589	Epsti1,	9	0	51.007	0.001	-15.638	Down	0.0028838	0.0280777
chr2:104802889|104819490	Hps3,	9	0	51.007	0.001	-15.638	Down	0.0028838	0.0280522
chr7:71322606|71331115	Ptdss1,	9	0	51.007	0.001	-15.638	Down	0.0028838	0.0280268
chr8:24511489|24519364	Bmper,	9	0	51.007	0.001	-15.638	Down	0.0028838	0.0280014
chr17:10590137|10593797	LOC306766,	9	0	51.007	0.001	-15.638	Down	0.0028838	0.027976
chr8:63400108|63423939	U6,U4,SNORA17,7SK,U1,SNORA40,SNORA8,SNORA32,5S_rRNA,SNORA44,SNORA2,uc_338,SNORA70,U7,U2,SNORA61,SNORD113,Nptn,	9	0	51.007	0.001	-15.638	Down	0.0028838	0.0279507
chr10:15544776|15555433	Luc7l,	9	0	51.007	0.001	-15.638	Down	0.0028838	0.0279254
chr2:188229860|188234647	Dap3,	9	0	51.007	0.001	-15.638	Down	0.0028838	0.0279002
chr2:123738973|123743608	RGD1307100,	9	0	51.007	0.001	-15.638	Down	0.0028838	0.027875
chr8:90450690|90471046	Phip,	9	0	51.007	0.001	-15.638	Down	0.0028838	0.0278499
chr5:156396700|156416316	7SK,SNORA17,U6,U1,SNORA15,Eif4g3,	9	0	51.007	0.001	-15.638	Down	0.0028838	0.0278248
chr14:20943722|20944988	Dck,	9	0	51.007	0.001	-15.638	Down	0.0028838	0.0277997
chr10:13987101|13989858	Tsc2,	9	0	51.007	0.001	-15.638	Down	0.0028838	0.0277747
chr16:48610390|48622700	Irf2,	9	0	51.007	0.001	-15.638	Down	0.0028838	0.0277498
chr16:23394437|23492639	U6,5S_rRNA,SNORA48,SNORA17,SNORA15,uc_338,7SK,U1,U4,RNaseP_nuc,SNORA70,	9	0	51.007	0.001	-15.638	Down	0.0028838	0.0277249
chr10:95853352|95869889	Helz,	9	0	51.007	0.001	-15.638	Down	0.0028838	0.0277
chr4:147875457|147880275	Plxnd1,	9	0	51.007	0.001	-15.638	Down	0.0028838	0.0276752
chr2:113747182|113764892	Pld1,	9	0	51.007	0.001	-15.638	Down	0.0028838	0.0276504
chr11:34070682|34073206	Morc3,	9	0	51.007	0.001	-15.638	Down	0.0028838	0.0276257
chr2:145248471|145285909	5_8S_rRNA,5S_rRNA,U6,SNORA24,SNORA17,U4,U1,7SK,SNORA32,SNORA15,SNORA44,U6atac,Metazoa_SRP,U7,SNORA2,U2,SNORA48,SNORA70,SNORD22,	9	0	51.007	0.001	-15.638	Down	0.0028838	0.027601
chr10:94758719|94760369	Tex2,	9	0	51.007	0.001	-15.638	Down	0.0028838	0.0275763
chr2:88402689|88408123	Lrrcc1,	9	0	51.007	0.001	-15.638	Down	0.0028838	0.0275517
chr10:48659695|48672469	5S_rRNA,U1,7SK,SNORA17,U7,U6,SNORA70,SNORA44,Metazoa_SRP,U4,SNORA42,SNORA29,SNORA19,SNORA48,Ncor1,	9	0	51.007	0.001	-15.638	Down	0.0028838	0.0275272
chr11:32832284|32858410	Runx1,	9	0	51.007	0.001	-15.638	Down	0.0028838	0.0275027
chr6:91933750|91961861	Sos2,	9	0	51.007	0.001	-15.638	Down	0.0028838	0.0274782
chr4:82783679|82798064	Tax1bp1,	9	0	51.007	0.001	-15.638	Down	0.0028838	0.0274538
chr9:15661260|15673207	Trerf1,	9	0	51.007	0.001	-15.638	Down	0.0028838	0.0274294
chr2:34244477|34247402	Trappc13,	9	0	51.007	0.001	-15.638	Down	0.0028838	0.0274051
chr6:134823457|134884080	Ppp2r5c,	9	0	51.007	0.001	-15.638	Down	0.0028838	0.0273808
chr8:28088686|28097649	Ncapd3,	9	0	51.007	0.001	-15.638	Down	0.0028838	0.0273565
chr3:111915568|111924772	Ehd4,	9	0	51.007	0.001	-15.638	Down	0.0028838	0.0273323
chr18:24551137|24551581	Ammecr1l,	9	0	51.007	0.001	-15.638	Down	0.0028838	0.0273081
chr11:70550852|70585055	Zfp148,	9	0	51.007	0.001	-15.638	Down	0.0028838	0.027284
chr1:204114121|204149302	SNORA32,U6,SNORA17,SNORA42,RNaseP_nuc,U4,5S_rRNA,SNORA24,U1,SNORA20,7SK,Metazoa_SRP,U2,SNORA44,Ears2,	9	0	51.007	0.001	-15.638	Down	0.0028838	0.0272599
chr18:49891333|49891588	Zfp608,	9	0	51.007	0.001	-15.638	Down	0.0028838	0.0272359
chr1:154405931|154425509	Picalm,	9	0	51.007	0.001	-15.638	Down	0.0028838	0.0272119
chr11:66799393|66807696	Golgb1,	9	0	51.007	0.001	-15.638	Down	0.0028838	0.0271879
chr7:51412659|51416139	Ppp1r12a,	9	0	51.007	0.001	-15.638	Down	0.0028838	0.027164
chrX:110957988|110961489	Tbc1d8b,	9	0	51.007	0.001	-15.638	Down	0.0028838	0.0271402
chr1:15513973|15526167	Map3k5,	9	0	51.007	0.001	-15.638	Down	0.0028838	0.0271163
chr6:10920914|10938824	Ttc7a,	9	0	51.007	0.001	-15.638	Down	0.0028838	0.0270925
chr3:113123899|113127143	Zscan29,	9	0	51.007	0.001	-15.638	Down	0.0028838	0.0270688
chr10:30980709|30984601	Clint1,	9	0	51.007	0.001	-15.638	Down	0.0028838	0.0270451
chr20:3233274|3253804	7SK,SNORA17,U2,U6,C4a,	9	0	51.007	0.001	-15.638	Down	0.0028838	0.0270214
chr14:88779401|88792540	Tns3,	9	0	51.007	0.001	-15.638	Down	0.0028838	0.0269978
chr6:27902071|27914457	Asxl2,	9	0	51.007	0.001	-15.638	Down	0.0028838	0.0269742
chr3:123268052|123274508	RGD1565616,	9	0	51.007	0.001	-15.638	Down	0.0028838	0.0269507
chr9:65642783|65652347	Casp8,	9	0	51.007	0.001	-15.638	Down	0.0028838	0.0269272
chr1:144169014|144177718	Sh3gl3,	9	0	51.007	0.001	-15.638	Down	0.0028838	0.0269037
chr2:128619074|128668115	Sclt1,	9	0	51.007	0.001	-15.638	Down	0.0028838	0.0268803
chr12:1743413|1751491	U4,U6,SNORA17,5S_rRNA,Insr,	9	0	51.007	0.001	-15.638	Down	0.0028838	0.026857
chr14:20749845|20769564	Slc4a4,	9	0	51.007	0.001	-15.638	Down	0.0028838	0.0268336
chr4:41874673|41877745	Foxp2,	9	0	51.007	0.001	-15.638	Down	0.0028838	0.0268103
chr7:49060417|49076512	Acss3,	8	0	45.34	0.001	-15.468	Down	0.00554718	0.046743
chr2:174065229|174081695	Serpini1,	8	0	45.34	0.001	-15.468	Down	0.00554718	0.0467062
chr20:22753204|22760109	Jmjd1c,	8	0	45.34	0.001	-15.468	Down	0.00554718	0.0466695
chr3:103806644|103821237	Slc12a6,	8	0	45.34	0.001	-15.468	Down	0.00554718	0.0466329
chr15:7871499|7905855	Ube2e2,	8	0	45.34	0.001	-15.468	Down	0.00554718	0.0465963
chr1:29249555|29265220	SNORA32,U6,SNORA36,SNORA17,SNORA70,SNORA73,U7,pRNA,SNORA42,RNaseP_nuc,SNORD23,U4,5S_rRNA,Ncoa7,	8	0	45.34	0.001	-15.468	Down	0.00554718	0.0465598
chr11:87529218|87543387	Smpd4,	8	0	45.34	0.001	-15.468	Down	0.00554718	0.0465233
chr18:17496797|17556889	U6,SNORA17,7SK,5S_rRNA,U1,RGD1562608,	8	0	45.34	0.001	-15.468	Down	0.00554718	0.0464869
chr9:67152891|67172784	Cyp20a1,	8	0	45.34	0.001	-15.468	Down	0.00554718	0.0464506
chr7:31755468|31769295	Apaf1,	8	0	45.34	0.001	-15.468	Down	0.00554718	0.0464143
chr1:80655201|80655563	Pvrl2,	8	0	45.34	0.001	-15.468	Down	0.00554718	0.0463781
chr10:64387405|64395463	Glod4,	8	0	45.34	0.001	-15.468	Down	0.00554718	0.0463419
chrX:71572700|71575322	Ogt,	8	0	45.34	0.001	-15.468	Down	0.00554718	0.0463058
chr16:23417581|23448660	U6,5S_rRNA,SNORA48,SNORA17,SNORA15,uc_338,7SK,U1,U4,RNaseP_nuc,SNORA70,	8	0	45.34	0.001	-15.468	Down	0.00554718	0.0462697
chr5:102552742|102680809	Bnc2,	8	0	45.34	0.001	-15.468	Down	0.00554718	0.0462337
chr1:6810305|6812101	Utrn,	8	0	45.34	0.001	-15.468	Down	0.00554718	0.0461977
chr9:73773518|73799430	SNORA44,U1,U6,U7,SNORA48,7SK,SNORA17,5S_rRNA,Metazoa_SRP,U2,	8	0	45.34	0.001	-15.468	Down	0.00554718	0.0461618
chr1:219592036|219638528	Kdm2a,	8	0	45.34	0.001	-15.468	Down	0.00554718	0.046126
chr9:78914811|78917186	Fn1,	8	0	45.34	0.001	-15.468	Down	0.00554718	0.0460902
chr8:14746837|14754803	U6,U4,SNORA17,7SK,U1,SNORA40,SNORA8,SNORA32,Fat3,	8	0	45.34	0.001	-15.468	Down	0.00554718	0.0460545
chr3:111505705|111509392	Rtf1,	8	0	45.34	0.001	-15.468	Down	0.00554718	0.0460188
chr2:185667939|185680222	Lrba,	8	0	45.34	0.001	-15.468	Down	0.00554718	0.0459832
chr6:1435823|1443771	Eif2ak2,	8	0	45.34	0.001	-15.468	Down	0.00554718	0.0459476
chr6:125523808|125594377	U6,7SK,U4,SNORA17,5S_rRNA,SNORD113,SNORA32,uc_338,	8	0	45.34	0.001	-15.468	Down	0.00554718	0.0459121
chr2:183555214|183558410	5_8S_rRNA,5S_rRNA,U6,SNORA24,SNORA17,U4,U1,7SK,SNORA32,SNORA15,SNORA44,U6atac,U7,SNORA2,U2,SNORA48,SNORA70,SNORA61,Arfip1,	8	0	45.34	0.001	-15.468	Down	0.00554718	0.0458767
chr1:18644225|18694013	Lama2,	8	0	45.34	0.001	-15.468	Down	0.00554718	0.0458413
chr9:115127858|115144280	Ptprm,	8	0	45.34	0.001	-15.468	Down	0.00554718	0.0458059
chr3:118399578|118409116	Fam227b,	8	0	45.34	0.001	-15.468	Down	0.00554718	0.0457706
chr3:93608514|93613246	Abtb2,	8	0	45.34	0.001	-15.468	Down	0.00554718	0.0457354
chr18:77447512|77484297	Atp9b,	8	0	45.34	0.001	-15.468	Down	0.00554718	0.0457002
chr1:184095525|184097229	Cyp2r1,	8	0	45.34	0.001	-15.468	Down	0.00554718	0.0456651
chr10:4583896|4592469	Txndc11,	8	0	45.34	0.001	-15.468	Down	0.00554718	0.04563
chr3:21721366|21736929	Rabgap1,	8	0	45.34	0.001	-15.468	Down	0.00554718	0.045595
chr1:137173179|137179777	Akap13,	8	0	45.34	0.001	-15.468	Down	0.00554718	0.04556
chr1:29249555|29295801	Ncoa7,	8	0	45.34	0.001	-15.468	Down	0.00554718	0.0455251
chr8:118860285|118873176	Setd2,	8	0	45.34	0.001	-15.468	Down	0.00554718	0.0454903
chr2:119244121|119247743	Usp13,	8	0	45.34	0.001	-15.468	Down	0.00554718	0.0454555
chr3:91347721|91349258	Prr5l,	8	0	45.34	0.001	-15.468	Down	0.00554718	0.0454207
chr2:195761079|195776017	Snx27,	8	0	45.34	0.001	-15.468	Down	0.00554718	0.045386
chr19:39235162|39237139	Vps4a,	8	0	45.34	0.001	-15.468	Down	0.00554718	0.0453514
chr2:257937494|257945564	Pigk,	8	0	45.34	0.001	-15.468	Down	0.00554718	0.0453168
chr10:72774892|72786282	5S_rRNA,U1,7SK,SNORA17,U7,U6,SNORA70,SNORA44,U4,SNORA42,SNORA19,SNORA48,SNORA67,U2,ACEA_U3,U3,SNORA26,	8	0	45.34	0.001	-15.468	Down	0.00554718	0.0452822
chr15:34428289|34428656	Dhrs1,	8	0	45.34	0.001	-15.468	Down	0.00554718	0.0452478
chr14:46013947|46027334	Rell1,	8	0	45.34	0.001	-15.468	Down	0.00554718	0.0452133
chr14:2280204|2287159	Pcgf3,	8	0	45.34	0.001	-15.468	Down	0.00554718	0.0451789
chr10:103586432|103677527	5S_rRNA,7SK,U6,SNORA70,SNORA19,SNORA48,U2,SNORA26,	8	0	45.34	0.001	-15.468	Down	0.00554718	0.0451446
chr5:31700609|31739695	Mmp16,	8	0	45.34	0.001	-15.468	Down	0.00554718	0.0451103
chr19:34207716|34233121	Arhgap10,	8	0	45.34	0.001	-15.468	Down	0.00554718	0.0450761
chr9:92727608|92744657	SNORA44,U1,U6,U7,7SK,SNORA17,5S_rRNA,	8	0	45.34	0.001	-15.468	Down	0.00554718	0.0450419
chr12:40294014|40294628	Atxn2,	8	0	45.34	0.001	-15.468	Down	0.00554718	0.0450078
chr16:81733486|81734385	Cul4a,	8	0	45.34	0.001	-15.468	Down	0.00554718	0.0449737
chr17:85036937|85064621	Dnajc1,	8	0	45.34	0.001	-15.468	Down	0.00554718	0.0449397
chr11:36400178|36406937	Brwd1,	8	0	45.34	0.001	-15.468	Down	0.00554718	0.0449057
chr9:10721517|10724766	SNORA44,U1,U6,U7,Kdm4b,	8	0	45.34	0.001	-15.468	Down	0.00554718	0.0448718
chr9:26590192|26669699	SNORA44,U1,U6,U7,SNORA48,7SK,SNORA17,5S_rRNA,Metazoa_SRP,U2,U4,	8	0	45.34	0.001	-15.468	Down	0.00554718	0.044838
chr2:141524554|141525905	Foxo1,	8	0	45.34	0.001	-15.468	Down	0.00554718	0.0448041
chr17:5511386|5571375	Agtpbp1,	8	0	45.34	0.001	-15.468	Down	0.00554718	0.0447704
chr4:30133313|30159890	Ppp1r9a,	8	0	45.34	0.001	-15.468	Down	0.00554718	0.0447367
chr5:172559363|172560347	Ski,	8	0	45.34	0.001	-15.468	Down	0.00554718	0.044703
chr15:25331703|25333342	Tmem260,	8	0	45.34	0.001	-15.468	Down	0.00554718	0.0446694
chr2:183855372|183860273	5_8S_rRNA,5S_rRNA,U6,SNORA24,SNORA17,U4,U1,7SK,SNORA32,SNORA15,SNORA44,U6atac,U7,SNORA2,U2,SNORA48,SNORA70,SNORA61,	8	0	45.34	0.001	-15.468	Down	0.00554718	0.0446358
chr14:43250936|43281085	U6,7SK,U1,5S_rRNA,SNORA19,SNORA17,U4,U2,SNORA70,SCARNA23,RNaseP_nuc,U7,	8	0	45.34	0.001	-15.468	Down	0.00554718	0.0446023
chr2:209146114|209152642	Cept1,	8	0	45.34	0.001	-15.468	Down	0.00554718	0.0445689
chr5:74305086|74333837	Ptpn3,	8	0	45.34	0.001	-15.468	Down	0.00554718	0.0445355
chr8:50468661|50469347	Sik3,	8	0	45.34	0.001	-15.468	Down	0.00554718	0.0445021
chr13:88478383|88480700	Uap1,	8	0	45.34	0.001	-15.468	Down	0.00554718	0.0444688
chrX:99852198|99892283	Diap2,	8	0	45.34	0.001	-15.468	Down	0.00554718	0.0444355
chr15:51915280|51927605	Ppp3cc,	8	0	45.34	0.001	-15.468	Down	0.00554718	0.0444023
chr3:123031311|123043172	Ptpra,	8	0	45.34	0.001	-15.468	Down	0.00554718	0.0443692
chr9:71262302|71271908	Creb1,	8	0	45.34	0.001	-15.468	Down	0.00554718	0.044336
chr15:38228016|38266536	U6,7SK,SNORA70,SNORA17,U1,U4,5S_rRNA,SNORA5,Micu2,	8	0	45.34	0.001	-15.468	Down	0.00554718	0.044303
chr1:218776098|218778447	SNORA32,U6,SNORA17,SNORA42,RNaseP_nuc,U4,5S_rRNA,SNORA24,U1,SNORA20,7SK,U2,SNORA44,Ears2,SNORA51,SNORA19,Ppp6r3,	8	0	45.34	0.001	-15.468	Down	0.00554718	0.04427
chr20:4307892|4499169	7SK,SNORA17,U2,U6,C4a,Tap2,	8	0	45.34	0.001	-15.468	Down	0.00554718	0.044237
chr10:52244575|52270583	Map2k4,	8	0	45.34	0.001	-15.468	Down	0.00554718	0.0442041
chr17:29682954|29731094	Cdyl,	8	0	45.34	0.001	-15.468	Down	0.00554718	0.0441712
chr17:78922772|78942311	Nmt2,	8	0	45.34	0.001	-15.468	Down	0.00554718	0.0441384
chr4:60918632|60923202	7SK,U6,5S_rRNA,U7,SNORA17,SNORA48,U1,U4,Metazoa_SRP,SNORA3,SNORA44,U2,SNORA73,Exoc4,	8	0	45.34	0.001	-15.468	Down	0.00554718	0.0441056
chr14:9226094|9247429	U6,7SK,U1,	8	0	45.34	0.001	-15.468	Down	0.00554718	0.0440729
chr13:101554506|101555523	U6,SNORA17,7SK,5S_rRNA,SNORA36,SNORA70,U7,U1,U5,Disp1,	8	0	45.34	0.001	-15.468	Down	0.00554718	0.0440403
chr15:36877101|36885420	Parp4,	8	0	45.34	0.001	-15.468	Down	0.00554718	0.0440076
chr1:162684057|162691242	Clns1a,	8	0	45.34	0.001	-15.468	Down	0.00554718	0.0439751
chr14:84882745|84886376	Ascc2,	8	0	45.34	0.001	-15.468	Down	0.00554718	0.0439425
chr13:100885656|100893581	Capn2,	8	0	45.34	0.001	-15.468	Down	0.00554718	0.04391
chr16:62536384|62536810	Wrn,	8	0	45.34	0.001	-15.468	Down	0.00554718	0.0438776
chr13:50217678|50220923	Zc3h11a,	8	0	45.34	0.001	-15.468	Down	0.00554718	0.0438452
chrX:10563367|10565134	Usp9x,	8	0	45.34	0.001	-15.468	Down	0.00554718	0.0438129
chr10:30169237|30175289	5S_rRNA,U1,7SK,SNORA17,U7,U6,SNORA70,SNORA44,Metazoa_SRP,U4,	8	0	45.34	0.001	-15.468	Down	0.00554718	0.0437806
chr1:274688579|274750987	U6,SNORA17,7SK,SNORA44,SNORA19,	8	0	45.34	0.001	-15.468	Down	0.00554718	0.0437484
chr11:34948301|34949727	Dyrk1a,	8	0	45.34	0.001	-15.468	Down	0.00554718	0.0437162
chr17:24032670|24058139	Ranbp9,	8	0	45.34	0.001	-15.468	Down	0.00554718	0.043684
chr8:104145439|104168030	Tfdp2,	8	0	45.34	0.001	-15.468	Down	0.00554718	0.0436519
chr1:102527975|102660697	Sergef,	8	0	45.34	0.001	-15.468	Down	0.00554718	0.0436199
chr15:46106982|46129495	Wdfy2,	8	0	45.34	0.001	-15.468	Down	0.00554718	0.0435879
chr10:15629974|15638760	Nprl3,	8	0	45.34	0.001	-15.468	Down	0.00554718	0.0435559
chr10:39842092|39847000	5S_rRNA,U1,7SK,SNORA17,U7,U6,SNORA70,SNORA44,Metazoa_SRP,U4,SNORA42,	8	0	45.34	0.001	-15.468	Down	0.00554718	0.043524
chr8:91509748|91596490	Bckdhb,	8	0	45.34	0.001	-15.468	Down	0.00554718	0.0434922
chr10:67695779|67706482	Rhbdl3,	8	0	45.34	0.001	-15.468	Down	0.00554718	0.0434604
chr16:7476990|7478191	Sh3bp5,	8	0	45.34	0.001	-15.468	Down	0.00554718	0.0434286
chr18:81170024|81247651	SNORA17,7SK,U1,Zfp407,	8	0	45.34	0.001	-15.468	Down	0.00554718	0.0433969
chr6:125524870|125569718	Tc2n,	8	0	45.34	0.001	-15.468	Down	0.00554718	0.0433652
chr11:87529218|87535394	Smpd4,	8	0	45.34	0.001	-15.468	Down	0.00554718	0.0433336
chr4:27456685|27467076	Krit1,	8	0	45.34	0.001	-15.468	Down	0.00554718	0.043302
chr13:100312007|100315978	Enah,	8	0	45.34	0.001	-15.468	Down	0.00554718	0.0432704
chr16:23448552|23492639	Psd3,	8	0	45.34	0.001	-15.468	Down	0.00554718	0.0432389
chr2:211606554|211623910	Stxbp3,	8	0	45.34	0.001	-15.468	Down	0.00554718	0.0432075
chr9:111690153|111756949	Fer,	8	0	45.34	0.001	-15.468	Down	0.00554718	0.0431761
chr12:24486600|24498590	Baz1b,	8	0	45.34	0.001	-15.468	Down	0.00554718	0.0431447
chr5:114805159|114828260	Fggy,	8	0	45.34	0.001	-15.468	Down	0.00554718	0.0431134
chr3:2030744|2051180	Ehmt1,	8	0	45.34	0.001	-15.468	Down	0.00554718	0.0430822
chr7:51416004|51431446	Ppp1r12a,	8	0	45.34	0.001	-15.468	Down	0.00554718	0.0430509
chr6:72496837|72499131	U2,U6,7SK,U1,U4,SNORA17,5S_rRNA,Eif3h,SNORD113,SNORA48,SNORA73,Ap4s1,	8	0	45.34	0.001	-15.468	Down	0.00554718	0.0430198
chr5:162834556|162835977	Dhrs3,	8	0	45.34	0.001	-15.468	Down	0.00554718	0.0429886
chr17:6862839|6864981	Ubqln1,	8	0	45.34	0.001	-15.468	Down	0.00554718	0.0429576
chr5:72130035|72136205	Rad23b,	8	0	45.34	0.001	-15.468	Down	0.00554718	0.0429265
chr7:35021801|35027276	Fgd6,	8	0	45.34	0.001	-15.468	Down	0.00554718	0.0428955
chr3:104284037|104288628	Ryr3,	7	0	39.672	0.001	-15.276	Down	0.0106703	0.0692602
chr3:12306722|12322123	LOC100365556,	7	0	39.672	0.001	-15.276	Down	0.0106703	0.0692183
chr8:53049320|53143722	Zbtb16,	7	0	39.672	0.001	-15.276	Down	0.0106703	0.0691764
chr17:27182799|27223196	U4,U6,SNORA17,7SK,5S_rRNA,U1,	7	0	39.672	0.001	-15.276	Down	0.0106703	0.0691345
chr3:64062990|64095111	Sestd1,	7	0	39.672	0.001	-15.276	Down	0.0106703	0.0690927
chr1:80097757|80103696	Eml2,	7	0	39.672	0.001	-15.276	Down	0.0106703	0.069051
chr8:33252442|33296949	U6,U4,SNORA17,7SK,U1,SNORA40,SNORA8,SNORA32,5S_rRNA,SNORA44,SNORA2,uc_338,SNORA70,U7,Arhgap32,	7	0	39.672	0.001	-15.276	Down	0.0106703	0.0690093
chr3:12860437|12931658	Mvb12b,	7	0	39.672	0.001	-15.276	Down	0.0106703	0.0689676
chr7:122650072|122663136	Xpnpep3,	7	0	39.672	0.001	-15.276	Down	0.0106703	0.068926
chr5:173264662|173267429	Ccnl2,	7	0	39.672	0.001	-15.276	Down	0.0106703	0.0688845
chr17:23782875|23786299	Tbc1d7,	7	0	39.672	0.001	-15.276	Down	0.0106703	0.068843
chr4:178251100|178389965	Sox5,	7	0	39.672	0.001	-15.276	Down	0.0106703	0.0688015
chr10:90433263|90454708	5S_rRNA,U1,7SK,U6,SNORA70,SNORA42,SNORA19,SNORA48,SNORA67,U2,SNORA26,U6atac,SNORA21,Gpatch8,	7	0	39.672	0.001	-15.276	Down	0.0106703	0.0687601
chr17:16160183|16165056	Fam120a,	7	0	39.672	0.001	-15.276	Down	0.0106703	0.0687188
chr16:31192623|31193324	U6,5S_rRNA,SNORA48,SNORA17,SNORA15,uc_338,7SK,U1,U4,RNaseP_nuc,SNORA70,SNORA43,U7,	7	0	39.672	0.001	-15.276	Down	0.0106703	0.0686775
chr11:71029081|71034164	Lrch3,	7	0	39.672	0.001	-15.276	Down	0.0106703	0.0686362
chr10:110789047|110791137	Tbcd,	7	0	39.672	0.001	-15.276	Down	0.0106703	0.068595
chrX:4862019|4898806	Kdm6a,	7	0	39.672	0.001	-15.276	Down	0.0106703	0.0685539
chr4:38923115|38923946	Thsd7a,	7	0	39.672	0.001	-15.276	Down	0.0106703	0.0685128
chr17:79759287|79777211	U6,SNORA17,7SK,U2,Fam188a,	7	0	39.672	0.001	-15.276	Down	0.0106703	0.0684717
chr17:9858124|9861877	Nsd1,	7	0	39.672	0.001	-15.276	Down	0.0106703	0.0684307
chr2:116586880|116591616	5_8S_rRNA,5S_rRNA,U6,SNORA24,SNORA17,U4,U1,7SK,SNORA32,SNORA15,SNORA51,SNORA44,U6atac,Metazoa_SRP,U7,SNORA2,U2,	7	0	39.672	0.001	-15.276	Down	0.0106703	0.0683898
chrX:62537349|62570599	Pola1,	7	0	39.672	0.001	-15.276	Down	0.0106703	0.0683489
chr12:12301410|12308452	Baiap2l1,	7	0	39.672	0.001	-15.276	Down	0.0106703	0.068308
chr7:75328375|75342155	Snx31,	7	0	39.672	0.001	-15.276	Down	0.0106703	0.0682672
chr14:45689966|45691895	Tbc1d1,	7	0	39.672	0.001	-15.276	Down	0.0106703	0.0682265
chr4:28494651|28520904	Ccdc132,	7	0	39.672	0.001	-15.276	Down	0.0106703	0.0681858
chr5:129475778|129528945	Faf1,	7	0	39.672	0.001	-15.276	Down	0.0106703	0.0681451
chr10:82750580|82751318	Col1a1,	7	0	39.672	0.001	-15.276	Down	0.0106703	0.0681045
chr17:83502435|83525781	Plxdc2,	7	0	39.672	0.001	-15.276	Down	0.0106703	0.0680639
chr1:175225210|175284224	Sbf2,	7	0	39.672	0.001	-15.276	Down	0.0106703	0.0680234
chr2:123582304|123600232	RGD1307100,	7	0	39.672	0.001	-15.276	Down	0.0106703	0.067983
chr19:24181887|24214261	Rnf150,	7	0	39.672	0.001	-15.276	Down	0.0106703	0.0679425
chr13:44615553|44624915	Rab3gap1,	7	0	39.672	0.001	-15.276	Down	0.0106703	0.0679022
chr13:77000105|77051919	Rfwd2,	7	0	39.672	0.001	-15.276	Down	0.0106703	0.0678618
chr16:54814918|54826033	Mtmr7,	7	0	39.672	0.001	-15.276	Down	0.0106703	0.0678216
chr3:59036455|59054213	Zak,	7	0	39.672	0.001	-15.276	Down	0.0106703	0.0677813
chr7:71803602|71804055	Cpq,	7	0	39.672	0.001	-15.276	Down	0.0106703	0.0677412
chr18:62850487|62906643	U6,SNORA17,7SK,5S_rRNA,U1,U7,Dcp2,Y_RNA,Gnal,	7	0	39.672	0.001	-15.276	Down	0.0106703	0.067701
chr14:86457978|86459218	Ogdh,	7	0	39.672	0.001	-15.276	Down	0.0106703	0.0676609
chr18:4031675|4045521	Ttc39c,	7	0	39.672	0.001	-15.276	Down	0.0106703	0.0676209
chr10:85752102|85770391	Lasp1,	7	0	39.672	0.001	-15.276	Down	0.0106703	0.0675809
chr18:15358804|15359840	Trappc8,	7	0	39.672	0.001	-15.276	Down	0.0106703	0.067541
chr18:29437910|29440885	Ankhd1,	7	0	39.672	0.001	-15.276	Down	0.0106703	0.0675011
chr20:32513668|32519402	Kpna5,	7	0	39.672	0.001	-15.276	Down	0.0106703	0.0674612
chr3:147736963|147744938	Csnk2a1,	7	0	39.672	0.001	-15.276	Down	0.0106703	0.0674214
chr14:86791334|86791791	Myo1g,	7	0	39.672	0.001	-15.276	Down	0.0106703	0.0673817
chr5:147082497|147086171	Trim62,	7	0	39.672	0.001	-15.276	Down	0.0106703	0.067342
chr20:4462559|4474569	7SK,SNORA17,U2,U6,C4a,Tap2,Tnxb,	7	0	39.672	0.001	-15.276	Down	0.0106703	0.0673023
chr18:31609901|31616333	Ndfip1,	7	0	39.672	0.001	-15.276	Down	0.0106703	0.0672627
chr1:12006529|12134025	SNORA32,U6,SNORA36,SNORA17,SNORA70,SNORA73,U7,pRNA,	7	0	39.672	0.001	-15.276	Down	0.0106703	0.0672231
chr5:7703776|7780390	Prex2,	7	0	39.672	0.001	-15.276	Down	0.0106703	0.0671836
chr10:10738743|10749207	Glyr1,	7	0	39.672	0.001	-15.276	Down	0.0106703	0.0671441
chr14:38221164|38224981	Nfxl1,	7	0	39.672	0.001	-15.276	Down	0.0106703	0.0671047
chr4:155661796|155665739	Foxj2,	7	0	39.672	0.001	-15.276	Down	0.0106703	0.0670653
chr1:141877382|141880461	Idh2,	7	0	39.672	0.001	-15.276	Down	0.0106703	0.067026
chr8:90450690|90483077	Phip,	7	0	39.672	0.001	-15.276	Down	0.0106703	0.0669867
chr7:75322417|75342155	Snx31,	7	0	39.672	0.001	-15.276	Down	0.0106703	0.0669475
chr1:13666192|13682276	Nhsl1,	7	0	39.672	0.001	-15.276	Down	0.0106703	0.0669083
chr12:39564849|39567224	Atp2a2,	7	0	39.672	0.001	-15.276	Down	0.0106703	0.0668691
chr9:9503583|9521138	Adgre1,	7	0	39.672	0.001	-15.276	Down	0.0106703	0.06683
chr3:153118625|153121359	U6,SNORA17,U1,U2,U4,7SK,Y_RNA,5S_rRNA,	7	0	39.672	0.001	-15.276	Down	0.0106703	0.066791
chr10:39125171|39127540	5S_rRNA,U1,7SK,SNORA17,U7,U6,SNORA70,SNORA44,Metazoa_SRP,U4,SNORA42,	7	0	39.672	0.001	-15.276	Down	0.0106703	0.066752
chr3:2025861|2051180	Ehmt1,	7	0	39.672	0.001	-15.276	Down	0.0106703	0.066713
chr12:9229552|9256591	U4,U6,SNORA17,5S_rRNA,7SK,U1,SNORA67,Metazoa_SRP,Pan3,	7	0	39.672	0.001	-15.276	Down	0.0106703	0.0666741
chr10:48109533|48119891	5S_rRNA,U1,7SK,SNORA17,U7,U6,SNORA70,SNORA44,Metazoa_SRP,U4,SNORA42,SNORA29,SNORA19,SNORA48,Ulk2,	7	0	39.672	0.001	-15.276	Down	0.0106703	0.0666352
chr13:73255237|73319284	Acbd6,	7	0	39.672	0.001	-15.276	Down	0.0106703	0.0665964
chr13:69180747|69184773	Edem3,	7	0	39.672	0.001	-15.276	Down	0.0106703	0.0665576
chr14:107724856|107728893	U6,7SK,U1,SNORA17,U4,RNaseP_nuc,Commd1,	7	0	39.672	0.001	-15.276	Down	0.0106703	0.0665188
chr3:110960878|110961521	Rmdn3,	7	0	39.672	0.001	-15.276	Down	0.0106703	0.0664801
chr6:57821344|57852070	Dgkb,	7	0	39.672	0.001	-15.276	Down	0.0106703	0.0664415
chr16:62086655|62089867	U6,5S_rRNA,SNORA17,SNORA15,uc_338,7SK,U4,SNORA70,Rbpms,	7	0	39.672	0.001	-15.276	Down	0.0106703	0.0664029
chrX:105071497|105087429	U2,U6,SNORA42,Y_RNA,5S_rRNA,SNORA26,SNORA70,7SK,uc_338,SNORA17,U6atac,SNORA48,Rpl39,	7	0	39.672	0.001	-15.276	Down	0.0106703	0.0663643
chr6:38487243|38497244	Nbas,	7	0	39.672	0.001	-15.276	Down	0.0106703	0.0663258
chr8:33277813|33296545	Arhgap32,	7	0	39.672	0.001	-15.276	Down	0.0106703	0.0662873
chr1:218832599|218844420	Lrp5,	7	0	39.672	0.001	-15.276	Down	0.0106703	0.0662489
chr12:38407145|38410278	U4,U6,SNORA17,5S_rRNA,7SK,U1,SNORA67,SNORA70,SCARNA20,Clip1,	7	0	39.672	0.001	-15.276	Down	0.0106703	0.0662105
chr8:104077304|104128578	U6,SNORA17,7SK,5S_rRNA,SNORA2,uc_338,SNORA70,U7,U2,SNORA61,SNORD113,Tfdp2,	7	0	39.672	0.001	-15.276	Down	0.0106703	0.0661722
chr3:8236382|8241630	Rapgef1,	7	0	39.672	0.001	-15.276	Down	0.0106703	0.0661339
chr4:689021|691306	Rbm33,	7	0	39.672	0.001	-15.276	Down	0.0106703	0.0660956
chr16:6859944|6865217	Sfmbt1,	7	0	39.672	0.001	-15.276	Down	0.0106703	0.0660574
chr1:45687349|45689695	SNORA32,U6,SNORA36,SNORA17,SNORA70,SNORA73,U7,SNORA42,RNaseP_nuc,SNORD23,U4,5S_rRNA,SNORA21,SNORA24,U1,SNORD88,	7	0	39.672	0.001	-15.276	Down	0.0106703	0.0660193
chr5:160042151|160066482	Spen,	7	0	39.672	0.001	-15.276	Down	0.0106703	0.0659811
chr4:11226653|11227291	Magi2,	7	0	39.672	0.001	-15.276	Down	0.0106703	0.0659431
chr7:126251294|126283984	Atxn10,	7	0	39.672	0.001	-15.276	Down	0.0106703	0.065905
chr4:15778905|15780820	Cacna2d1,	7	0	39.672	0.001	-15.276	Down	0.0106703	0.0658671
chr11:88940949|88954297	Pkp2,	7	0	39.672	0.001	-15.276	Down	0.0106703	0.0658291
chrX:67815809|67822864	Ar,	7	0	39.672	0.001	-15.276	Down	0.0106703	0.0657912
chr13:49261708|49262687	Rbbp5,	7	0	39.672	0.001	-15.276	Down	0.0106703	0.0657534
chr8:82921857|82943420	Bmp5,	7	0	39.672	0.001	-15.276	Down	0.0106703	0.0657155
chr4:26087341|26168578	Cdk14,	7	0	39.672	0.001	-15.276	Down	0.0106703	0.0656778
chr10:64283933|64291086	5S_rRNA,U1,7SK,SNORA17,U7,U6,SNORA70,SNORA44,U4,SNORA42,SNORA19,SNORA48,SNORA67,U2,ACEA_U3,U3,Vps53,	7	0	39.672	0.001	-15.276	Down	0.0106703	0.0656401
chr4:38838812|38873762	Thsd7a,	7	0	39.672	0.001	-15.276	Down	0.0106703	0.0656024
chr11:36358624|36364372	Brwd1,	7	0	39.672	0.001	-15.276	Down	0.0106703	0.0655647
chr4:60132311|60307298	Chchd3,	7	0	39.672	0.001	-15.276	Down	0.0106703	0.0655271
chr4:61186885|61234077	Exoc4,	7	0	39.672	0.001	-15.276	Down	0.0106703	0.0654896
chr5:135596270|135626872	Tesk2,	7	0	39.672	0.001	-15.276	Down	0.0106703	0.0654521
chr5:73586174|73601371	Ctnnal1,	7	0	39.672	0.001	-15.276	Down	0.0106703	0.0654146
chr6:115474914|115513406	U6,7SK,U1,U4,SNORA17,5S_rRNA,SNORD113,SNORA32,SNORA40,uc_338,	7	0	39.672	0.001	-15.276	Down	0.0106703	0.0653772
chr3:150708539|150720094	Itch,	7	0	39.672	0.001	-15.276	Down	0.0106703	0.0653398
chr7:70731320|70753299	5_8S_rRNA,U6,7SK,SNORA17,SNORA26,5S_rRNA,U1,U4,U6atac,U7,U2,SNORA24,SNORA73,SNORA48,SNORA44,Metazoa_SRP,R3hdm2,	7	0	39.672	0.001	-15.276	Down	0.0106703	0.0653025
chr2:237794153|237799015	Tbck,	7	0	39.672	0.001	-15.276	Down	0.0106703	0.0652652
chr10:76387276|76387791	Dgke,	7	0	39.672	0.001	-15.276	Down	0.0106703	0.0652279
chr4:152214416|152266040	Erc1,	7	0	39.672	0.001	-15.276	Down	0.0106703	0.0651907
chr10:61217899|61236946	Rap1gap2,	7	0	39.672	0.001	-15.276	Down	0.0106703	0.0651536
chr2:188269009|188309036	Ash1l,	7	0	39.672	0.001	-15.276	Down	0.0106703	0.0651164
chr13:99145141|99146830	Sde2,	7	0	39.672	0.001	-15.276	Down	0.0106703	0.0650794
chr6:72496837|72499109	U2,U6,7SK,U1,U4,SNORA17,5S_rRNA,Eif3h,SNORD113,SNORA48,SNORA73,Ap4s1,	7	0	39.672	0.001	-15.276	Down	0.0106703	0.0650423
chr10:76253876|76261188	Scpep1,	7	0	39.672	0.001	-15.276	Down	0.0106703	0.0650053
chr5:136420698|136471341	Eri3,	7	0	39.672	0.001	-15.276	Down	0.0106703	0.0649684
chr4:168275798|168297373	Lrp6,	7	0	39.672	0.001	-15.276	Down	0.0106703	0.0649314
chr12:19518760|19528878	U4,U6,SNORA17,5S_rRNA,7SK,U1,SNORA67,Metazoa_SRP,SNORA70,Nxpe5,	7	0	39.672	0.001	-15.276	Down	0.0106703	0.0648946
chr1:185263914|185297636	Pik3c2a,	7	0	39.672	0.001	-15.276	Down	0.0106703	0.0648577
chr8:69774482|69774906	Dis3l,	7	0	39.672	0.001	-15.276	Down	0.0106703	0.064821
chr13:109403515|109418235	Rps6kc1,	7	0	39.672	0.001	-15.276	Down	0.0106703	0.0647842
chr3:60555295|60582844	Chn1,	7	0	39.672	0.001	-15.276	Down	0.0106703	0.0647475
chr5:149951613|149965456	Ptpru,	7	0	39.672	0.001	-15.276	Down	0.0106703	0.0647108
chr12:38476090|38479132	Vps33a,	7	0	39.672	0.001	-15.276	Down	0.0106703	0.0646742
chr20:34646376|34647163	Cep85l,	7	0	39.672	0.001	-15.276	Down	0.0106703	0.0646376
chr1:206989832|207011117	LOC100909609,	7	0	39.672	0.001	-15.276	Down	0.0106703	0.0646011
chr9:52042379|52043731	Col3a1,	7	0	39.672	0.001	-15.276	Down	0.0106703	0.0645646
chr2:242133712|242151045	Ppp3ca,	7	0	39.672	0.001	-15.276	Down	0.0106703	0.0645281
chr7:143064658|143071993	Krt7,	7	0	39.672	0.001	-15.276	Down	0.0106703	0.0644917
chr15:52591733|52592087	Gfra2,	7	0	39.672	0.001	-15.276	Down	0.0106703	0.0644554
chr8:126307382|126390804	U6,SNORA17,7SK,5S_rRNA,SNORA2,SNORD113,	7	0	39.672	0.001	-15.276	Down	0.0106703	0.064419
chr3:405286|423756	Spopl,	7	0	39.672	0.001	-15.276	Down	0.0106703	0.0643827
chr5:135375143|135381002	Ipp,	7	0	39.672	0.001	-15.276	Down	0.0106703	0.0643465
chr4:42252580|42280325	Mdfic,	7	0	39.672	0.001	-15.276	Down	0.0106703	0.0643103
chr13:83601157|83620518	U6,SNORA17,7SK,5S_rRNA,SNORA36,SNORA70,U7,U1,SNORD24,Dcaf6,	7	0	39.672	0.001	-15.276	Down	0.0106703	0.0642741
chr8:32480977|32489431	Prdm10,	7	0	39.672	0.001	-15.276	Down	0.0106703	0.064238
chr3:160392920|160397598	Ywhab,	7	0	39.672	0.001	-15.276	Down	0.0106703	0.0642019
chr3:44459185|44464960	Acvr1,	7	0	39.672	0.001	-15.276	Down	0.0106703	0.0641658
chr17:18422601|18426032	U4,U6,SNORA17,7SK,5S_rRNA,	7	0	39.672	0.001	-15.276	Down	0.0106703	0.0641298
chr3:6272561|6277362	Rxra,	7	0	39.672	0.001	-15.276	Down	0.0106703	0.0640939
[truncated: 1,053 more rows]
