# Supplementary material for: Multi-Omics Characterization of Circular RNA-Encoded Novel Proteins Associated With Bladder Outlet Obstruction
Source: Front Cell Dev Biol. 2022 Jan 7;9:772534. doi: 10.3389/fcell.2021.772534 (PMC8777291; doi:10.3389/fcell.2021.772534)
Supplement: Supplementary file 3 [file Table3.XLSX]

## Sheet: Sheet1
Supplemental Table S3 Consistent differentially expressional alterations of circRNAs in both RNA sequencing and quantitative proteomic analyses.
circRNA_ID	sham-TPM	BOO-TPM	log2 Ratio(BOO/sham)	Up-Down-regulation	P-value
chr13:41710345|41715468	0.001	30.683	14.905	Up	0.0245014
chr14:44496991|44498906	28.337	92.048	1.7	Up	0.0164705
chr10:76253114|76254031	0.001	36.819	15.168	Up	0.0117639
chr2:247836113|247883725	51.007	177.959	1.803	Up	0.000436092
chr12:30206721|30207501	0.001	30.683	14.905	Up	0.0245014
chr10:66901944|66917125	45.34	116.594	1.363	Up	0.020884
chr1:259396273|259437470	204.028	36.819	-2.47	Down	5.5e-06
chr1:141877382|141880461	39.672	0.001	-15.276	Down	0.0106703
chr13:100300002|100353039	34.005	0.001	-15.053	Down	0.020525
chr7:95149972|95166554	34.005	0.001	-15.053	Down	0.020525
chr9:81258380|81275269	164.356	55.229	-1.573	Down	0.00245222
chr13:51600243|51609980	238.033	85.911	-1.47	Down	0.00048264
chrX:52581092|52765991	28.337	0.001	-14.79	Down	0.0394814
chr19:39176540|39195019	34.005	0.001	-15.053	Down	0.020525
chr2:231045138|231078948	34.005	0.001	-15.053	Down	0.020525
chr10:82750580|82751318	39.672	0.001	-15.276	Down	0.0106703
chr7:51416004|51431446	45.34	0.001	-15.468	Down	0.00554718
chrX:52244160|52323791	34.005	0.001	-15.053	Down	0.020525
chr1:259409812|259448512	147.354	24.546	-2.586	Down	8.37e-05
chr6:49135693|49249731	28.337	0.001	-14.79	Down	0.0394814
chr19:34249087|34312530	62.342	12.273	-2.345	Down	0.0192841
